# Supplementary material for: Development and validation of a predictive model for critical illness in adult patients requiring hospitalization for COVID-19
Source: PLoS One. 2021 Mar 19;16(3):e0248891. doi: 10.1371/journal.pone.0248891 (PMC7978341; doi:10.1371/journal.pone.0248891)
Supplement: S1 Dataset — (XLSX) [file pone.0248891.s002.xlsx]

## Sheet: Sheet3
Age Range	Gender	PatientRace	O2Sat	Temp	BMI	First Ferritin	First D-Dimer	First CRP	First Lymph	First LDH	ICU	VENT	CAD	CKD	COPD_Asthma	DM	HTN	Malignancies
70-79	Male	White or Caucasian	96	98.9	30.6	1	6882	28.5	0.99	296	Y	Y				y	y	y
60-69	Male	Other	100	98.8	25.5473		2927		0.2	410	Y	Y		y		y	y
60-69	Female	Black or African American	96	99.2	37.2	314	289		0.47		Y	Y	y				y	y
30-39	Female	Black or African American	100	98.4	20.1171	186	174		0.12	326	Y	Y			y	y
70-79	Male	White or Caucasian	99	97.7	38		224		0.31	352	N	N	y	y		y	y
70-79	Male	White or Caucasian	97	98.9	27.1	1350	9416	36.2	0.82	339	Y	N					y
50-59	Male	White or Caucasian	94	99.6	35.9	1021	865	37	0.76	273	Y	Y				y	y
60-69	Male	White or Caucasian	96	100	28.7	208	584	10.9	0.49	322	N	N		y
60-69	Female	Black or African American	98	99.1	28.2427	257	332	10.4	0.56	470	N	N		y			y
50-59	Female	Black or African American	98	98.1	46.7	655	4363	11	0.56		Y	Y					y
50-59	Female	White or Caucasian	94	97.9	39			10.1	0.82		Y	N					y
50-59	Female	Black or African American	94	98.9	34.8		5463	9.9	0.63		Y	Y					y
90-99	Female	Black or African American	94	98.9	34.1101	632		3.4	0.75	314	N	N		y		y	y
40-49	Male	Black or African American	93	99.6	35.8673		333		1.7	186	N	N					y
60-69	Male	White or Caucasian	90	101.6	32.5			2.6	0.88	221	Y	N						y
40-49	Male	Black or African American	92	102.8	39.2	1513	9657	6.4	1.78		N	N				y
60-69	Male	Black or African American	94	99.5	40.3	893	546	9.2	1.26	390	Y	Y		y	y		y
70-79	Male	White or Caucasian	90	98.6	29.6	578	355	34.9	0.75	576	Y	N	y	y		y	y
50-59	Male	White or Caucasian	95	99.9	39.9846		171		1.8		N	N				y	y
40-49	Female	White or Caucasian	94	99.4	28.3153	593	197	3.9	1.64	279	N	N
40-49	Male	Black or African American	93	98.9	33.6041		736	9.7	0.47		N	N				y	y
80-89	Female	Black or African American	95	98.7	29.5651	>1500	572		0.75	238	Y	N	y	y		y	y
60-69	Female	Black or African American	94	101.7	35.0127	1398	2759	2.5	1.36	618	N	N					y	y
60-69	Female	Black or African American	93	97.6	38.2	2410	1827	<0.2	0.65	335	N	N			y		y
60-69	Male	Black or African American	96	101.3	26.3422	2546	3251	30.4	1.2	840	Y	Y	y				y
80-89	Male	White or Caucasian	97	102	22.49	1795	4363	23.2	0.54	545	Y	Y					y
60-69	Male	White or Caucasian	97	98.9	34.3			6.8	1.46		N	N	y			y
70-79	Male	White or Caucasian	94	99.4	24.0003	1656	657	13.2	1.05	468	Y	Y		y			y
30-39	Male	Black or African American	93	102.9	57.9982	>1500	1157		1.55	755	Y	Y				y
60-69	Male	White or Caucasian	90	99.1	27.0247	636	3564	20	0.6	380	Y	Y				y	y
40-49	Female	Black or African American	95	101	40	549	753	26.6	1.35	481	Y	Y					y
30-39	Female	White or Caucasian	94	100.3	21.9	100	167	3.5	0.67		N	N
50-59	Male	Black or African American	97	100	30.5	839	463	34.5	0.47		N	N			y
70-79	Female	White or Caucasian	91	99.7	20.747	818	436	23.3	0.89		N	N			y
30-39	Female	Black or African American	93	99.6	35.6431	135	214	2	2.49		N	N					y
40-49	Male	Black or African American	99	98	26.7795	5199	3090	43.4	0.93	486	Y	Y				y	y
60-69	Male	Other	95	98.9	28.6199	122	210		0.45		N	N	y			y	y
80-89	Female	Black or African American	90	97.5	31.8	464	3001		1.32		N	N	y	y			y
60-69	Male	Black or African American	100	99.7	20.3156	611	266	4.7	1.24	285	N	N					y
30-39	Male	Black or African American	95	100	34.3092	1206		6.9	1.28	468	N	N				y
70-79	Female	White or Caucasian	94	99.9	36.599	1944	3230	13.6	0.5	280	N	N
50-59	Male	Black or African American	94	99.5	32.383			5	0.57		N	N					y
60-69	Male	Black or African American	92	99.8	40.5818	222		9.6	0.78		N	N					y	y
50-59	Male	Black or African American	91	98	36.8534	655		8.7	0.19	265	Y	N				y
80-89	Male	Black or African American	95	98	31.9	>1500	5720		2.77	229	Y	N		y			y
40-49	Male	Black or African American	92	98.8	28.2		170		0.71	205	Y	N				y	y
40-49	Female	Black or African American	98	100.3	36.3	294		12.9	0.78	425	Y	N
60-69	Male	Black or African American	97	98.2	28.8	809	190	18.2	0.93	391	Y	Y	y		y	y	y
80-89	Male	White or Caucasian	90	100.1	30	1096	242	7.1	0.91	480	Y	N	y			y	y	y
60-69	Female	Black or African American	92	100.7	38.9	1765	385	17.2	0.86	446	Y	Y	y			y	y
80-89	Female	White or Caucasian	99	97.2	24.7	419	342	4.9	0.75	524	Y	N					y
50-59	Male	White or Caucasian	96	99	34.1736			2.9	0.96		N	N	y				y
50-59	Female	White or Caucasian	100	97.6	33.4	312	854	16	0.23	315	Y	Y				y	y
50-59	Male	White or Caucasian	92	99.1	27.7297	2448	12435	13.9	0.96	356	N	N					y	y
30-39	Male	Other	98	97.4	23.3	199	<150	7.2	0.7	202	N	N				y
40-49	Female	White or Caucasian	92	100.4	33.6887			1.5	1.95		N	N			y	y
50-59	Male	Black or African American	96	102.2	31.8	1053	1229	31	0.66	477	Y	Y		y		y	y
40-49	Female	Black or African American	94	98.5	44.5	70	257	4.2	0.77		N	N			y		y
70-79	Male	White or Caucasian	94	99	29.7632	460	807	32.9	0.7		Y	N	y	y				y
50-59	Male	White or Caucasian	96	99.8	25.1071	1070	446	7.3	0.78	361	N	N
70-79	Female	Black or African American	100	100.4	30.4	277	202	6.4	0.96	218	N	N
70-79	Female	Black or African American	94	99.6	38.1465	223	<150	4.3	1.56	256	N	N						y
80-89	Male	Black or African American	91	99.6	26.5783	763	355		1	382	Y	Y		y		y	y
70-79	Female	Black or African American	93	102.1	36.6665	885	1365	30.7	1.2	597	Y	Y				y	y
80-89	Male	White or Caucasian	95	97.6	25.2	2000	8399	7.2	1.51	564	Y	N	y			y
50-59	Male	Black or African American	94	99.3	40.6	1883	3521	21.9	0.79	272	N	N	y				y
40-49	Female	White or Caucasian	94	100.2	37.4333	239	<150	15.3	0.53	326	N	N
30-39	Male	Black or African American	94	98.2	40.1	3754	3463	10.4	1		N	N
40-49	Male	Black or African American	97	99	40.2014	3306	540	24.8	0.89	762	Y	Y		y		y
50-59	Female	White or Caucasian	93	103.2	45.0648	798	<150	8.8	1.41	448	Y	Y	y		y	y	y
60-69	Female	Black or African American	99	98.3	22.1	>1500	4686		0.61	845	Y	Y	y	y		y	y
70-79	Male	White or Caucasian	94	103	27.6	256	531	21.9	0.29	242	Y	Y	y				y
30-39	Male	Black or African American	100	99	35.2889	4580	9332	11.8	0.92	>2500	Y	Y				y
50-59	Male	Black or African American	92	100	40.8243	140	<150	0.2	1.22	179	N	N	y			y	y
60-69	Male	Black or African American	98	98.9	27.8934	3148	2314	9.4	0.19	469	N	N	y	y		y	y
60-69	Female	Black or African American	91	98.4	64.0972	1361	900	46	0.74	639	Y	Y				y	y
40-49	Male	Black or African American	94	102.8	36.489	723	224	2.9	2.76	276	Y	Y				y	y
50-59	Male	Black or African American	98	98.3	28.4567	538	423	5.3	2.16	235	N	N
40-49	Male	Other	93	99.1	36.3829	850	152	21.9	0.63	223	N	N					y
80-89	Male	Black or African American	98	101.1	27.1	1637	5578		0.15		Y	Y				y	y
50-59	Male	Black or African American	96	98.9	29.4	1555	1200	7.7	0.89	441	N	N
60-69	Male	Black or African American	95	99.9	39.9	2533	867	4.5	0.74	593	Y	N		y		y	y
60-69	Male	White or Caucasian	96	98.8	24.4097	462	189	12.9	1.16	232	N	N					y
50-59	Male	White or Caucasian	95	99.8	41.0815	275	<150	1.4	1.43		N	N				y	y
60-69	Female	Black or African American	90	98.8	35.5	1131	963	15.6	0.63	418	Y	N	y	y		y	y
50-59	Male	White or Caucasian	93	98.1	30.6439	361	<150	28.1	0.73	325	Y	N					y
50-59	Male	Black or African American	90	102.8	30.1	2180	1285	21	0.78	389	Y	Y		y			y	y
50-59	Male	White or Caucasian	93	99.5	30.1286	1008	357	25.3	0.9	399	N	N		y			y
50-59	Male	Black or African American	92	97.5	32.1895	832	5564	33.1	0.53	1652	Y	N				y	y
50-59	Male	White or Caucasian	91	102.8	25.4	1294	676	11.6	1.09	519	Y	Y	y
80-89	Female	White or Caucasian	97	98.2	33.6701	372	258	14.2	0.69	278	Y	Y		y		y	y
30-39	Male	Black or African American	100	98.2	36.7	1324	170	2.1	2.36	744	Y	Y		y	y	y	y
60-69	Male	Black or African American	95	98.4	29.755			0.8	0.61		N	N		y		y	y
70-79	Male	Black or African American	95	99.2	23.3	838	715	6.5	0.56	270	Y	N		y		y	y
50-59	Male	Black or African American	93	99.8	38.2	1751	2305	18.3	0.84	496	Y	Y					y
60-69	Male	Black or African American	90	97.8	41.6	53	900		0.69	148	N	N		y		y	y
90-99	Female	White or Caucasian	95	99.9	17.6	124	631	6.4	2.68	134	N	N	y	y			y
50-59	Female	Other	95	99	28.4	429	704	8.5	1.38	444	Y	Y
60-69	Female	Black or African American	100	99	32.0198	1156		9.5	0.22	509	Y	Y		y			y	y
90-99	Male	White or Caucasian	97	99.8	18.6612	925		6.8	1.03	382	N	N		y				y
60-69	Male	White or Caucasian	95	99.6	31.2814	399	245	3.3	0.86	249	Y	N					y
60-69	Female	Black or African American	96	97.7	38.5771	132	<150	6.2	0.42		N	N	y			y	y
40-49	Female	Black or African American	96	99.2	36.3102	277	160		1.21		N	N
50-59	Female	Black or African American	95	98.9	38.3	496		9.6	1.1	544	N	N
60-69	Male	Black or African American	100	97.5	20.6059	3553	11556	9	0.1		N	N					y	y
70-79	Male	White or Caucasian	95	101	32.6	1007	165	4.5	0.96	254	Y	N	y			y	y
50-59	Male	White or Caucasian	94	98.6	27.1691	2336		4.6		289	N	N
60-69	Female	Asian	94	98	22.1403	255	<150	13.2	0.68	348	N	N				y	y
80-89	Female	Asian	97	98.5	19.4917	524	187	7.8	0.42	231	N	N					y
50-59	Female	Other	95	98.9	32.996	116		13.3	1.38	173	Y	Y				y	y
70-79	Male	Other	95	99.4	21.3241	31	<150	0.9	0.39		N	N		y		y	y
80-89	Female	White or Caucasian	86	99.9	32.3756	270	289		0.91	259	N	N						y
60-69	Male	Black or African American	97	99	34	1940	2345	16.1	1.33	310	N	N				y	y
80-89	Female	Other	94	98.9	29.8	396	3322	14.6	1.42	708	Y	Y				y
40-49	Male	Black or African American	95	98.5	36.2	1361	6432	11.2	0.76	381	Y	Y
30-39	Female	Other	90	99.7	28.1135	602	<150		1.08	176	Y	N				y
30-39	Female	Other	98	98.3	40.5	895	900	3.8	0.91	302	N	N
80-89	Female	Black or African American	95	98.6	21.1	1088	1186		0.9	174	N	N		y			y
30-39	Female	Black or African American	100	98.8	27.5	70	<150	12.2	1.34	277	N	N
80-89	Male	Black or African American	94	98.5	28.5	215	651		1	353	Y	Y		y	y	y	y
50-59	Male	Black or African American	96	101.3	27.1	631	231	4.5	1.24	201	N	N
40-49	Male	Black or African American	91	99.3	35.141	673	264	20.2	0.47	239	N	N					y
60-69	Male	Black or African American	99	98.9	24.3495	267	<150	18.9	0.78	293	Y	Y					y
40-49	Male	Black or African American	93	100.8	29.6	>1500	27631		0.7	624	Y	Y	y			y	y
50-59	Male	Black or African American	92	102.1	27.2777	3318	576	10.6	0.95	315	N	N		y		y	y	y
60-69	Female	Black or African American	96	101.1	46.9	257	743	20.2	1.15		Y	N	y			y	y
60-69	Female	Black or African American	95	98.3	52.6573	370	3663		0.7	554	Y	Y	y				y
70-79	Female	Black or African American	91	100.8	30.3	330	561	9.4	2.37		N	N				y	y
80-89	Male	Black or African American	97	99.6	26.6933	954	1200	13.6	0.61	452	N	N		y			y
70-79	Female	White or Caucasian	92	97.8	28.2781	86	<150	13.8	1.23	411	N	N	y	y		y	y
50-59	Male	Black or African American	93	100.6	40	737	27538		0.51	413	Y	Y				y	y
30-39	Male	Other	96	100.1	51.3814	114	<150	3.4	0.67		Y	N		y			y
30-39	Male	Black or African American	97	98.5	49.7608	315	534	2.6	1.85		Y	N					y
60-69	Female	Black or African American	94	102.3	30.6	7937	9034	10.4	0.89	643	Y	Y		y			y
50-59	Male	Black or African American	93	101.2	35.6	1709	1200	19.5	1	393	Y	Y		y		y	y
60-69	Male	White or Caucasian	97	98.9	29.9	1995	1139	14.6	1.16	843	Y	Y	y			y	y
40-49	Female	Other	90	98.5	25.123	403	769	19.3	1	376	Y	Y				y
50-59	Male	Black or African American	94	98.4	39	522	323	13.8	0.91	401	N	N				y	y
70-79	Female	Patient Refused	92	98.2	36.8	1622	7830	1.4	0.85		Y	N	y	y		y	y
30-39	Male	White or Caucasian	94	100.5	63.3	396	345	7	1.13	309	Y	Y				y	y
60-69	Female	Black or African American	96	98.7	38.3	726	762	24.1	0.82		Y	Y				y	y
40-49	Male	Black or African American	94	99.3	36.6	4552	2064	3.3	1.93	634	N	N	y				y
40-49	Male	Other	93	99.6	26.4877	946	879	20.7	0.63	720	Y	Y
30-39	Female	Black or African American	95	97.9	39.3893	150	497		2.04	185	N	N
30-39	Male	Black or African American	90	98.2	39.5	488	525	2.9	2.39	336	Y	Y		y		y	y
70-79	Male	Black or African American	96	99.6	24.8066	>1500	4367		0.91	267	N	N	y			y	y
60-69	Male	White or Caucasian	97	98	23.6216	488	<150	0.7	1.12	164	N	N					y
80-89	Male	White or Caucasian	85	98.3	22.4523	614	802	14.7	0.69	702	Y	N					y
60-69	Female	White or Caucasian	92	99.9	29.4117	874	503	16.2	0.74		N	N			y		y
60-69	Female	Black or African American	97	98.4	38.8	267	278		0.86	184	N	N				y	y
80-89	Male	Black or African American	90	97.9	16.39	6907	9235	11.5	0.18	486	Y	N	y	y			y
80-89	Male	Black or African American	95	98.5	29.4	347	492	8.6	0.55	452	Y	N	y	y	y	y	y	y
60-69	Male	White or Caucasian	99	99.3	34.4179	803	935	8.1	0.88	456	N	N	y			y	y	y
40-49	Male	White or Caucasian	96	98.8	25.8245			6.1	0.37		N	N					y
60-69	Male	Black or African American	92	99.2	33.4695	6254	3425	10.1	0.77	692	N	N				y	y
50-59	Female	White or Caucasian	90	102.5	37.081	29241	16000	25.3	0.38	533	Y	Y					y
70-79	Female	Black or African American	86	101.5	27.3	568	214	7.2	0.33	434	Y	Y				y	y
30-39	Female	Black or African American	93	98.1	24.1633	115	863	0.4	0.93	234	N	N
60-69	Male	Black or African American	86	99.9	28.9958	232	276	3.8	0.59	242	Y	Y	y	y			y
40-49	Female	Black or African American	93	103.4	35.5077	303	438	6.3	1.17	380	N	N
40-49	Female	Other	95	98.9	26.9227	258	<150	3.8	0.88	244	N	N				y
60-69	Male	Black or African American	91	98.8	25.8	749	8386		1.07	188	Y	Y				y	y
40-49	Male	Black or African American	94	100.3	27.7031	951	300	16.1	0.77	394	N	N
70-79	Female	Black or African American	88	97.8	27.6208	396	654	20.7	1.43	650	N	N	y				y
60-69	Male	Black or African American	98	99.3	34.9	334	2296		0.7	398	Y	Y		y		y	y
40-49	Female	Black or African American	98	98.6	31.7595	683	675	13.9	1.42	624	Y	Y					y	y
60-69	Male	Black or African American	90	99	26.0764	628	211		1.1	218	N	N				y
50-59	Male	Black or African American	91	97.7	35.9798	580	416	6.6	2.76		N	N				y	y
50-59	Female	Black or African American	99	95.5	56.7134	581	601	21.2	1.59	324	Y	Y	y	y		y	y
60-69	Female	Black or African American	94	100.9	30.0501	490	235	27.5	0.6	464	Y	Y	y	y		y	y
60-69	Male	Black or African American	93	103.1	27.5628	636	214	13.2	1.19	213	N	N		y		y	y
30-39	Female	Black or African American	91	102	35.9	328	275	36.5	1.3	259	Y	Y				y
40-49	Female	White or Caucasian	94	100.4	28.4903	168	<150	2.2	1.05	340	N	N				y	y
70-79	Male	White or Caucasian	93	99.7	24.4328	715	243	4.6	1.12	361	N	N					y	y
50-59	Male	Other	92	103	34.9	2853	7542	6.1	0.81	456	N	N
40-49	Male	Black or African American	98	101.2	37.1	461	856	11.7	1.33	305	N	N
80-89	Female	White or Caucasian	99	100.1	31.4558	763	752	7.6	0.8	314	Y	N					y
70-79	Male	Black or African American	93	97.6	3489.6	366	435	12.3	1.42	557	N	N	y		y	y	y
70-79	Female	Black or African American	92	99.5	30.3	457	652	9.6	1.09	428	Y	Y				y	y	y
30-39	Female	Black or African American	98	98.6	54.4	209	<150	7.9	1.79	249	N	N
40-49	Male	Black or African American	97	101.8	36.3243	>1500	666		0.5	952	Y	Y				y
40-49	Male	White or Caucasian	92	97.8	48.9334	287	3425	2.1	1.39	238	N	N					y
20-29	Female	Black or African American	97	98.8	32.5274	48	<150	2.7	0.26		N	N					y
20-29	Male	Black or African American	92	98.7	36.2046	11596	9000	9	0.87	795	Y	N
50-59	Female	Black or African American	94	99.1	36.499	1307	6495	23.8	0.94	412	Y	Y					y
70-79	Female	White or Caucasian	93	100	34.3753	288	192	7.7	0.23	266	N	N				y	y
50-59	Male	Black or African American	95	98.8	29.1932	988	2314	4.7	1.16	288	Y	N					y
30-39	Male	Black or African American	97	99.2	44.2974	917	352	8.6	1.57		N	N
50-59	Male	White or Caucasian	98	99.9	27.8913	586	2645	3.4	1.38		N	N				y	y
40-49	Male	White or Caucasian	92	100.7	30.6044	381	232	2.5	1.06	165	N	N
60-69	Male	Black or African American	99	98	28.9	26109	610	6.6	0.77	1556	Y	Y			y	y
50-59	Male	White or Caucasian	94	98.4	29.3188	667	219	6.2	1.29		N	N
70-79	Male	Black or African American	92	102.9	31.5	784	2035	26	0.8	506	Y	Y	y	y		y	y
40-49	Male	Black or African American	95	98.8	26.5686	2210	4653	15.8	1.13		Y	N				y	y
60-69	Female	White or Caucasian	87	99.6	31.4	839	342	8.4	0.69		Y	Y
70-79	Male	White or Caucasian	94	98.4	36.4133	865	3598	19.8	0.45	399	N	N					y
70-79	Female	White or Caucasian	92	98.3	18.7926	366	265	2.4	0.89	166	N	N					y
60-69	Female	Other	94	102.6	25.8	229	345	0.8	1.04	290	N	N	y			y	y
30-39	Male	Black or African American	98	99.5	26.4662	136	<150	0.3	0.99	163	N	N				y
50-59	Female	White or Caucasian	97	98.9	38.7899	652	231	10	0.3	468	N	N				y	y
50-59	Female	Black or African American	98	99	52.4463	294	253	9	0.86	362	Y	Y		y		y	y
60-69	Female	Black or African American	95	100.8	46.6836			7.5	1.59		N	N		y	y		y
70-79	Female	White or Caucasian	97	92.3	28.1726	11424	48611	5.3	17.04	1520	Y	Y			y	y	y	y
80-89	Male	White or Caucasian	96	98.7	36.1	377		12.2	1.07	391	N	N	y				y	y
70-79	Male	Black or African American	99	97.9	25.7905	357	8228		0.95	197	N	N		y		y	y
70-79	Female	Black or African American	87	97.7	31.4	1405	8566	19	0.49	594	Y	Y	y	y			y
50-59	Male	Black or African American	97	99.7	41.2	804	344	2.7	2.42	330	N	N	y	y
40-49	Female	White or Caucasian	86	99.9	38.4	138	<150	8.5	1.36	250	N	N					y
50-59	Female	White or Caucasian	93	102.4		438	261	4	1.46	303	N	N						y
40-49	Male	Other	98	98.1	25.0652	407	445	10.3	0.91	355	N	N
70-79	Male	Black or African American	96	99.7	24.8656	7510		1.9	1.02	502	Y	Y				y	y
50-59	Male	White or Caucasian	92	101	29.8	465	180	0.9	0.94	276	Y	Y					y
50-59	Female	Black or African American	93	100.2	44.7381	224	312		1.8	804	Y	N				y	y
60-69	Male	Other	93	98.4	28.8091	1010	463	10.9	0.97	488	N	N
60-69	Male	White or Caucasian	97	98.7	38.1548	571	2076	2	0.83	195	N	N		y		y	y
70-79	Male	Black or African American	94	98.5	26.5	2546		19.1	0.63	305	Y	Y		y		y	y
20-29	Female	Other	91	103.2	39.1656	306	<150	1	1.12	379	N	N
60-69	Female	Black or African American	88	101.1	37.571	252		14.4	1.19		N	N				y	y
50-59	Male	Other	91	97.6	26	1352	8534	3.4	0.53	348	N	N	y	y	y	y	y
50-59	Male	Black or African American	90	102.5	34.5804	737	354	30.3	1.67	489	N	N					y
30-39	Female	Black or African American	98	100.6	28.1889	74	2027		0.86	218	N	N				y	y
70-79	Female	Black or African American	99	98.8	28.8	439	754	10	1.29	345	N	N					y
60-69	Male	Other	99	98.3	37.4301	381	176	4.3	0.67	373	N	N	y	y		y	y
30-39	Male	Other	97	97.5	30.6	546	207	6.1	1.18	307	N	N
30-39	Female	Black or African American	96	100.3	39.8	160	398	14.7	1.75	230	N	N
70-79	Female	Black or African American	97	99.5	24.9	237	576	12.8	1.3	285	N	N					y
50-59	Female	Black or African American	96	98.6	39.3	435	356	2.3	1.03	220	N	N	y			y	y
60-69	Female	White or Caucasian	94	98.4	30.2	242	542	13.1	0.4	540	N	N			y	y	y
80-89	Male	Black or African American	94	100.7	25.8456	709	1126		0.56	336	Y	Y	y			y	y
30-39	Female	White or Caucasian	92	102.9	32.9188	122	341	10.2	1.17	294	N	N
50-59	Male	White or Caucasian	80	102.8	37.6532	1068	234	31.3	1.77	560	Y	Y	y			y	y
40-49	Female	Black or African American	95	98.8	42.2466	147	547	6.7	0.97		N	N
40-49	Male	Black or African American	97	98.2	37.0954	646	3456	17.3	0.85	331	N	N
50-59	Female	Other	91	99.7	28.2531	34	206	0.1	1.2	244	Y	Y		y		y	y
50-59	Female	Black or African American	92	99.9	32.7305	119		16.5	1.09	212	N	N					y
50-59	Male	Black or African American	90	99.3	28.3	1235	264	3.4	1.67	438	Y	Y		y		y	y
40-49	Male	White or Caucasian	84	99.3	28	2165	4536	6.7	0.51		Y	Y		y		y	y
60-69	Male	Other	93	98.2	24.5606	1892	6312	3.8	0.51	653	N	N	y	y			y
50-59	Male	White or Caucasian	95	99.6	25.6704	1523	867	10.5	1.26	477	N	N			y	y	y
50-59	Male	Other	96	98.2	25.573	499	6346	4.8	0.98	209	N	N				y
50-59	Male	Black or African American	92	95.4	26.9624	4315	2496	44.3	0.22	411	Y	Y		y		y	y
50-59	Female	Other	92	98.1	30.2248	826		28	1.28	446	N	N				y	y
50-59	Male	Black or African American	92	101.8	31.3	966	2081	7.8	1.19	298	Y	Y	y		y		y
30-39	Female	Black or African American	93	99.2	43	152	241	19.2	1.61	630	Y	Y
60-69	Female	Black or African American	94	98.2	29.5337	545	6376	8.2	2.02	330	N	N
20-29	Male	Black or African American	93	99.2	52.5407	381	235	4.7	1.44	330	N	N
40-49	Male	Black or African American	87	101.5	56.3487	570	879	23.3	0.11		Y	Y				y	y
80-89	Male	White or Caucasian	92	98.5	31.3	163	239	4.8	0.65	180	N	N	y			y	y
70-79	Female	White or Caucasian	94	98.4	22.5009	346	449	2.4	0.74	185	N	N	y				y
50-59	Male	Other	97	99	23.4859	4025	1950	29.8	0.95	832	Y	Y		y	y		y
70-79	Female	Black or African American	97	100	42.1	735	875	14	0.66	386	Y	Y					y
70-79	Female	Black or African American	94	102.4	21.1316	554	569	11.4	0.99	374	N	N	y		y		y	y
60-69	Female	Black or African American	91	98.9	29.2	276	342	10.5	1.01	328	N	N					y
50-59	Male	Black or African American	93	98.7	31.7	608		9.3	1.56	350	Y	Y					y
40-49	Female	White or Caucasian	95	98.6	36.5765	195	284	2.5	0.87	239	Y	N					y
50-59	Male	Black or African American	98	98.7	40.8739	914	853	1.9	1.57	199	N	N					y
70-79	Female	Black or African American	94	99.3	22.3	697	1926		0.67	346	Y	Y		y		y	y
70-79	Male	White or Caucasian	97	98.1	34.3591	692	536	1.5	1.07		N	N		y			y	y
90-99	Female	Black or African American	94	99.9	24.8521	280	8417		0.8	256	N	N					y
50-59	Female	Other	96	98.5	31.1667	83	<150	3.6	1.4	197	N	N			y		y
90-99	Female	Black or African American	99	97.4	22.3848	2132	4353	24.5	0.78	674	N	N				y	y
70-79	Male	White or Caucasian	89	98.9	22.8353	861	452	13.7	1.25	603	N	N					y	y
60-69	Female	Black or African American	96	98.9	32.1134	293	269		2.67	389	N	N					y
40-49	Female	Black or African American	98	98.8	31.6683	241	563	6	1.04	208	N	N
60-69	Female	Black or African American	97	101.2	30.2236	>1500	7264		1.06	585	Y	Y			y
70-79	Male	White or Caucasian	93	98.6	30.2	446	758	24.9	0.67	449	Y	Y		y			y
70-79	Female	White or Caucasian	89	101.8	27.2377	3025	1047	30.5	0.53	706	Y	N	y	y			y
40-49	Female	Other	100	98.6	26.1	20	283	3.9	0.95	302	N	N
70-79	Male	White or Caucasian	93	98.5	38.3605	692	822	9.4	0.89	488	Y	N	y	y		y	y	y
80-89	Female	Black or African American	95	98.6	27.2	344	8101	16.6	1.24	612	Y	Y	y	y		y	y
80-89	Female	White or Caucasian	94	97.3	28.2	57	<150	1.5	1.77	210	Y	N	y			y	y
70-79	Female	Black or African American	97	99.5	40.1774	211	1206	23	0.78	378	Y	Y	y			y		y
70-79	Female	Black or African American	99	101.1	27.9	1472	2478	6.8	2.02	410	Y	N	y				y
40-49	Male	Other	93	100	30.6006	2156	7653	8.7	0.93	435	N	N
80-89	Female	Black or African American	99	98	27.4609	296	1073		0.7	173	N	N				y	y
60-69	Male	Black or African American	93	98.2	31.5811	1871	890	37.6	1.69	1380	Y	Y				y	y
60-69	Male	Black or African American	92	98.8	33.1906	640	389		0.8	<25	N	N		y		y	y
70-79	Male	Black or African American	91	99.1	26.1992	201	856		0.9	306	Y	N	y				y
60-69	Male	Black or African American	99	97.5	31.5633	1163	63593	2	1.45	780	Y	N				y	y
50-59	Female	Black or African American	99	99.8	42.1361	373	243	5.1	0.85		N	N				y	y
70-79	Female	Black or African American	92	97.6	35.774	137	<150	5.9	0.32	461	N	N	y	y		y	y
60-69	Male	Black or African American	84	98.5	38.5502	1317	5436	25.9	1.01		N	N					y
70-79	Male	Black or African American	100	98.3	31.1127	178	213	8.2	0.49	265	Y	Y	y	y		y	y	y
60-69	Female	White or Caucasian	96	98.3	42.6958	301	547	3.7	1.21	450	N	N	y				y	y
80-89	Female	White or Caucasian	88	98.6	22.2298	686		2.5	1.38	252	N	N		y		y
70-79	Female	Black or African American	82	98.3	32.2	5827	1244	45.5	1.69	675	Y	Y		y		y	y	y
40-49	Male	Black or African American	95	98.5	28.0307	864	1406		0.83	350	N	N
50-59	Male	Black or African American	94	100.7	27.3931	3769	624	25.2	3.35	527	N	N				y
30-39	Male	Other	82	100.9	31.115	475	765	2.5	1.25	231	Y	Y				y
30-39	Male	Black or African American	97	97.9	35	1109	256	14	0.98	251	N	N				y
60-69	Female	Black or African American	97	99.9	26.1179	227	234	5.9	0.72	359	N	N					y
30-39	Male	Black or African American	97	99.7	6015.3	283	435	5.9	1.66	394	Y	N		y	y	y	y
50-59	Male	Black or African American	90	102.7	36.6737	1299	13051	7.1	0.94	549	Y	N				y
50-59	Male	Black or African American	91	99.5	33.7	451	1243	4.9	2.38	140	N	N				y	y
60-69	Male	Black or African American	93	97.8	31.0391	1444	385		0.9	598	Y	N	y	y		y	y
50-59	Female	Black or African American	97	98.8	34.071	502	208	12.6	0.93	402	N	N				y	y
60-69	Female	Black or African American	94	101.8	30.3	1883	8754	23.1	0.65	720	Y	N		y			y
60-69	Female	Black or African American	98	98.2	32.9	3400	389	6.3	0.63		Y	N				y	y
50-59	Male	American Indian or Alaska Native	93	99.8	36.5108	782	742	11.7	0.95	311	N	N		y		y	y
40-49	Female	White or Caucasian	94	100	34.8			<0.2	0.49	199	N	N					y
50-59	Male	Black or African American	91	99.5	27.4729	1274	175	7.8	0.81	552	N	N
70-79	Male	White or Caucasian	92	97	30.0478	277	420	7.1	0.6		Y	N	y	y			y
30-39	Female	Black or African American	93	99.2	56.0427	865	234	7.8	0.75	427	Y	Y
40-49	Female	Black or African American	100	100.3	23.3342	11	<150	0.2	0.11	179	N	N
40-49	Female	Black or African American	97	98.6	53.6676	176	222	2.6	3.13	178	N	N				y	y
50-59	Male	Black or African American	94	99.8	27.2	524	7465	7.7	1	261	N	N
70-79	Female	Black or African American	96	99	35.7	144	395	5.1	1.72	346	Y	Y				y	y
70-79	Female	Other	93	100.3	46.495	364	1736	28.7	0.62	515	Y	N	y	y	y	y	y	y
80-89	Male	Black or African American	92	99.1	20.3	1044	479	3.8	1.2	248	N	N				y	y
80-89	Female	White or Caucasian	90	98.5	33.52	259	345	22.5	0.42	252	Y	Y	y	y			y
80-89	Female	White or Caucasian	90	97.7	26.4	395		3.9	0.72	302	Y	N	y	y		y	y
70-79	Female	White or Caucasian	97	100.5	47	805	2587	4	0.85	201	Y	Y				y	y
70-79	Male	Black or African American	97	97.5	22.9	742	927	36.3	1.47	450	Y	N	y				y
40-49	Male	Black or African American	96	99.5	49.3676	446	345	13.8	1.08	402	N	N
70-79	Male	Black or African American	99	98.8	18.1923	98	438	9.8	0.82	252	N	N
70-79	Female	White or Caucasian	93	98.3	32.8	196	567	3.2	0.93	327	N	N	y				y
20-29	Female	Black or African American	99	100	35.8708	129	<150	6	0.55	372	Y	N				y	y
40-49	Male	Black or African American	95	101	44.9	1930	567	20.4	0.73	443	Y	Y	y	y			y
70-79	Male	Black or African American	90	99	34.4531	499	576	7.8	2.31	277	N	N		y		y	y
50-59	Male	White or Caucasian	97	99.8	29.7042	3185	829	25.2	0.71	644	Y	Y					y
50-59	Female	Black or African American	95	97.7	37.207	113	413	0.5	2.48	238	Y	Y	y			y	y
40-49	Female	Other	97	99.7	25.7144	247	231	23.4	1.43	277	N	N				y
40-49	Male	Black or African American	90	98.3	44.5427	6107	4563	8.9	0.91		N	N		y			y
50-59	Male	Black or African American	92	101	29.1912	705	623		0.4	462	Y	Y		y			y
80-89	Female	White or Caucasian	94	100.7	28.2864	919	705	17.3	0.38	267	N	N	y	y		y	y
70-79	Female	White or Caucasian	98	97.8	32.9875	518	543	6.7	2.05	346	N	N	y				y
50-59	Male	Black or African American	97	97.7	31.3	428	426		1	596	Y	N		y		y	y
50-59	Male	Other	95	98	23.4859	4198	5469	11.1	0.57	665	Y	Y		y		y	y
50-59	Male	Other	97	98.7	27.6014	1900	3421	8.5	1.18	522	Y	N			y		y
20-29	Female	Black or African American	100	99	37.1	727	323	5.8	1.31	305	N	N		y		y	y
60-69	Female	Black or African American	97	100	30.538	328	243	6.4	1.21	243	N	N				y	y
60-69	Female	Black or African American	98	98.1	30.5451	2504	>69000	15.5	0.52	453	N	N	y			y	y
60-69	Female	White or Caucasian	98	99	51.9	139	642	8.3	1.22	373	N	N	y	y		y	y
80-89	Male	White or Caucasian	97	97.7	26.7795	767	432	2.4	0.83	193	N	N					y
30-39	Female	Black or African American	98	98.1	57.4047			4.5	1.16		N	N				y
70-79	Male	White or Caucasian	96	97.5	27.4249	915	329	19.1	0.3	594	Y	N	y				y
70-79	Female	Black or African American	95	98.7	2573.5	245	<150		0.95	120	N	N	y			y	y
50-59	Male	White or Caucasian	94	97.6	31.8	268		0.2	1.43	125	N	N				y	y
50-59	Female	Other	93	97.2	42.7334	366	307	13.9	1.7	392	Y	Y				y	y
60-69	Male	Black or African American	89	98.5	29.4152	1172	296	2.6	1.56	469	Y	N					y
20-29	Female	White or Caucasian	95	98.5	24.2295	54	928	5.1	0.14	263	Y	N					y	y
70-79	Male	Unknown	91	103.1	17.5406	439	425	29.2	0.35	286	Y	Y				y	y
50-59	Male	Black or African American	87	98.5	33.6269	448	324		0.7	680	Y	Y		y		y	y
60-69	Female	Black or African American	97	98.6	39.9597	250	1124	16.3	0.72	685	Y	Y					y
80-89	Female	Black or African American	97	98.1	20	501	631		1.3	468	Y	N	y	y		y	y
30-39	Female	Black or African American	95	98.6	48.2533	216	237	3.1	0.86	416	Y	N					y
50-59	Female	Black or African American	100	98.8	31.9	417	352	4.6	2.48	586	Y	N					y
40-49	Female	White or Caucasian	94	98.9	37.2715	362		20.8	1.16	242	N	N				y	y
40-49	Female	Black or African American	96	97.5	30.2218	708	230	21.3	1.26	842	Y	Y	y				y
70-79	Male	Black or African American	100	97.9	26.3	275	3165	9	0.3	641	Y	Y		y		y	y
80-89	Female	Black or African American	96	98.4	31.3226	451	635	7.2	0.79	365	N	N				y	y
80-89	Female	White or Caucasian	92	99.9	18.2	421	431	22.3	0.86	540	N	N					y
60-69	Male	Black or African American	91	100.5	29.1938	2286	2321	12.9	0.18	713	Y	N	y			y
40-49	Male	Black or African American	95	98.5	25.2401	662	<150	4.8	1.22	348	N	N
40-49	Male	Black or African American	97	97	28.7342	155	<150	5	0.55	230	N	N				y	y
50-59	Female	White or Caucasian	96	100.1	41.2342	331	178	1.5	1.74	329	N	N					y
40-49	Female	Other	97	100.6	29.9503	175	<150	2.4	0.85	418	N	N
70-79	Female	White or Caucasian	96	98.7	25.8453	618	3536	0.6	1.53	204	N	N						y
70-79	Female	Black or African American	90	97.2	27.6987	341	706	4.4	0.98	522	Y	N					y
80-89	Female	Other	100	98.4	36.9675	192	<150	10.7	0.9	197	N	N		y		y	y
60-69	Female	Other	98	99	28.609	428	213	18.3	0.98	273	N	N				y
50-59	Male	White or Caucasian	89	100.1	43.5673	2282	4363	11.4	0.88	580	Y	Y					y
80-89	Male	White or Caucasian	98	97.8	21.6			8.3	0.76		N	N	y					y
70-79	Female	White or Caucasian	96	97.9	20.8947	93	661	2.8	0.5	180	N	N		y			y
70-79	Female	White or Caucasian	97	97.7	34.8246	400	729	7.5	0.77	211	N	N	y	y		y	y	y
20-29	Female	Black or African American	93	98.3	48.2141	124	236		1.82	233	Y	N				y	y
40-49	Female	Black or African American	92	98.9	51.2		2639	2.6	0.99		N	N				y
50-59	Female	Black or African American	95	99	47.9609	116	276		1.07	272	Y	N			y		y
80-89	Female	Black or African American	91	99.6	32.6174	259	854	13.4	0.85	322	N	N				y	y
70-79	Male	White or Caucasian	97	98.9	25.0878	>1500	1771	3.2	1.46	924	Y	N	y	y				y
40-49	Male	Other	94	99.2	25.8402	477	342	13.8	1.06	478	N	N
40-49	Male	Black or African American	100	98.3	18.3887	971	483	1	0.8	297	Y	N	y			y	y
50-59	Male	Black or African American	91	98.1	31.5027	10315	2009	8.4	1.39	1195	Y	N		y		y	y
40-49	Male	Other	97	99.4	28.3396	606	987	21.2	0.9	389	N	N
40-49	Male	Black or African American	88	98.3	39.1443	334	158	13	0.53	389	N	N				y	y
70-79	Male	Black or African American	96	97.1	25.1963	1356	1503	9.2	0.41	153	Y	N	y	y			y
50-59	Female	Other	97	97.4	27.0357	1941	4562	11.8	2.61	437	N	N				y
80-89	Male	Black or African American	97	99	25.9	>1500	835	5	0.8	584	Y	N				y	y
60-69	Male	Black or African American	95	98	24.3	316	1109	3.2	1.04	252	Y	N	y	y		y	y
90-99	Female	White or Caucasian	96	98.3	25.4	890	2558	3.2	1.15	194	N	N
50-59	Male	Black or African American	100	99.3	24.6559	945	875	14.4	0.67	256	N	N				y	y
80-89	Female	Black or African American	91	99.1	26.3	700	761	17.4	0.5	318	N	N				y	y
50-59	Male	White or Caucasian	95	99.4	30.8	1114	7865	6.4	0.93	386	N	N
70-79	Female	Black or African American	100	98.2	37.4161	4410	7000	10.1	0.66	288	N	N		y		y	y
40-49	Male	Other	95	101.2	14.1	693	<150	25.8	1.27	348	N	N
60-69	Female	Black or African American	99	97	30.4375	621	324	2.8	0.93	229	Y	N				y	y
80-89	Female	White or Caucasian	99	98.3	35.2963	240	1735	1.8	0.33	245	N	N				y	y	y
70-79	Male	Black or African American	84	102	32.7989	783	1024	3	1.41	607	Y	N	y	y		y	y
30-39	Male	Black or African American	91	98.3	36.3239	624	654	10.1	1.59	269	N	N				y	y
80-89	Male	White or Caucasian	90	97.5	26.7151	457	1235	17.5	0.9	585	Y	N	y			y	y	y
50-59	Male	White or Caucasian	100	37.4	29.1	1420	2942	6.4	0.47	284	Y	Y	y	y		y	y
80-89	Female	Black or African American	93	99	22.8	183	<150	4.2	0.52	369	Y	N	y	y		y	y
80-89	Female	White or Caucasian	97	98	41.3958	451	706	6.4	0.3	209	Y	N	y	y			y
70-79	Male	Black or African American	91	100.2	30.919	417	178	1	0.95	363	N	N				y	y
80-89	Male	Black or African American	100	97.9	18.8181	3291	3283	20.7	0.13	357	Y	N	y	y		y	y	y
50-59	Female	Black or African American	88	98.6	36.9	228	330		2.56	378	Y	N					y
50-59	Male	Black or African American	84	97.5	47.4	14771	10189	19.5	1.03	589	Y	N	y	y		y	y
50-59	Female	Black or African American	99	98.6	43.8	711	2639	16.1	1.11	521	Y	Y				y	y
70-79	Female	Black or African American	87	99.6	47.572	487	183	3.1	2.07	583	Y	N			y	y	y
60-69	Female	Other	93	98.4	29.2	562	345	11.2	0.79	385	N	N				y
80-89	Female	White or Caucasian	100	97.8	25.5387	215	164	11.3	0.14	399	N	N	y				y	y
60-69	Male	Black or African American	90	100.8	39.9682	325	363	4	0.87	371	Y	N				y	y
30-39	Female	Black or African American	91	102.6	49.6676	111	341		1.05	378	N	N	y			y	y
70-79	Female	Black or African American	100	97.6	26.4351	299	1828	21.9	1.09	493	Y	Y	y	y		y	y
40-49	Male	White or Caucasian	100	100.5	39.3	95	488	12.7	0.97	233	N	N
60-69	Male	Black or African American	100	100.6	29.8	1039	232	15.1	0.96	264	Y	N	y				y
40-49	Male	Black or African American	100	97.3	34.6622	812	56846		0.94	852	Y	Y		y			y
80-89	Female	Black or African American	90	98.4	29.2784	399	488	2	0.31	200	N	N	y			y	y
20-29	Male	Other	100	98.5	24.293	246	1043	12	1.86	200	N	N
70-79	Male	Black or African American	94	97.2	26.8	857	785	13.3	1.5		N	N		y		y	y
80-89	Female	Black or African American	91	97.7	26.6	258	931	28.3	0.48	500	Y	Y				y	y
80-89	Female	White or Caucasian	94	97.5	28.871		2558		1.3		N	N	y
80-89	Female	Black or African American	94	98.7	33.2625	1739	875	7.5	0.84	684	Y	N	y				y
40-49	Female	Black or African American	93	97.6	34.1101	616	3183	20.4	0.94	299	N	N
40-49	Female	Patient Refused	100	97.7	44.9011	336	488	12.3	0.8	317	Y	Y				y
50-59	Male	Black or African American	90	98.8	34.7	1027	3372	8.9	1.1	1467	Y	Y				y
50-59	Female	Black or African American	89	99.3	35.9	1214	232	1.8	0.54	375	N	N
60-69	Male	White or Caucasian	95	97.9	28.5934	392		0.9	1.47	236	N	N		y			y
50-59	Male	Other	96	99.6	26.3	643	3183	2.6	1.03	178	N	N				y
60-69	Female	White or Caucasian	94	97.9	26.5684	143	3055	13.9	0.36	521	Y	Y	y			y
60-69	Male	Other	96	98.8	31.4924	327	<150	0.3	2.67	288	N	N				y	y
80-89	Female	White or Caucasian	100	98.4	14.8	968		10.6	0.23	279	Y	N
70-79	Female	Black or African American	97	96	29.7027	1207	5172	9.5	0.73	292	Y	Y		y		y	y
30-39	Female	Other	94	98.8	48.0062	749	318	10.4	1.17	449	N	N
60-69	Female	Black or African American	97	99.8	28.3396	154	841	7.2	0.74	303	N	N	y			y	y	y
50-59	Male	Black or African American	96	101	45.7919	1364		17.5	0.42	313	N	N	y	y		y	y
80-89	Female	Black or African American	94	98.4	19.9	1305	693	10	0.72	360	N	N		y			y
50-59	Female	Black or African American	98	96.9	45.9	590	3886	7.7	4.24	732	Y	Y					y
40-49	Male	Other	100	95.2	25.2525	1595	396	11.9	0.84	502	Y	Y
60-69	Female	Black or African American	94	98.6	32.982	447	393	6	1.33	400	Y	Y				y	y
60-69	Male	White or Caucasian	77	99.4	46.6633	919	746	3.5	0.9	549	N	N	y				y
60-69	Male	Black or African American	93	100.4	25.8	1218		13.3	0.43	237	Y	Y	y	y		y	y
50-59	Female	Black or African American	94	97.8	37.018	202	248	1	1.33	536	Y	N				y	y
40-49	Female	Asian	95	97.8	34.2371	495	<150	11.1	1.57	337	N	N				y	y
40-49	Female	Asian	96	98.5	34.3	68	571	1	5.26	372	Y	N				y
30-39	Male	White or Caucasian	94	98	53.2457	714		3.7	1.77	180	N	N				y	y
70-79	Male	White or Caucasian	95	97.6	21.1	683	729	7.9	0.54	257	N	N	y	y		y	y	y
20-29	Male	Black or African American	98	102.2	30.7	341	693	7	3.37	450	Y	N		y			y	y
50-59	Female	Black or African American	98	98.8	31.4	421		1.8	1.37	292	N	N
40-49	Female	White or Caucasian	94	99.2	27.1	68	163	9.9	1.03	313	N	N
50-59	Male	White or Caucasian	92	101.9	51.8239	482	279	3	1.4	613	Y	Y	y		y		y
30-39	Female	Black or African American	99	98.4	31.8821	56	9379	3.3	1.55	201	Y	N	y			y
70-79	Male	White or Caucasian	95	99.3	24.5	1949	777	18	0.28	542	Y	Y	y	y			y
60-69	Female	Black or African American	94	98.9	27.2184	292	583	6.5	1.66	653	N	N				y	y	y
90-99	Female	Black or African American	97	97.8	21.5204	183	1082	3	1.9	169	N	N	y			y	y
70-79	Female	Other	93	100	26.2142	71		6.6	0.88	250	N	N	y				y
70-79	Male	White or Caucasian	90	98.1	29.5	1011	275	6.3	0.44	460	Y	N		y	y
30-39	Female	Black or African American	95	98.4	75.5139	95	248	2.1	1.51	218	Y	Y				y	y
80-89	Male	White or Caucasian	92	102.5	28.7	2413		14.9	0.7	254	Y	N	y	y		y	y
50-59	Male	Black or African American	93	99.3	29.384		212	1	1.13		N	N				y	y
90-99	Male	Black or African American	86	98.2	30.2785	600	693	0.1	0.6	356	Y	Y		y		y	y	y
90-99	Female	Black or African American	95	98.3	23.9116	874	68602	32	0.95	474	N	N				y	y
50-59	Female	Black or African American	98	99.2	32.4	527	372	2.7	0.92	371	Y	N				y	y
70-79	Male	Black or African American	96	101.8	27.5	681	61795	9.2	2.03	539	Y	N	y	y	y	y	y	y
50-59	Male	Black or African American	89	98.7	36.6737	1426	16431	25.5	0.78	594	Y	Y				y
60-69	Male	Other	96	100.7	24.8	1011		25.1	0.58	273	N	N		y		y	y
40-49	Male	Black or African American	93	98.8	33.36	283	208	1.1	0.71	276	Y	Y					y
50-59	Female	Black or African American	100	97.6	29.9643	>1500	368	0.4	0.9	212	Y	N		y			y
50-59	Female	White or Caucasian	97	99	24.1266	294	643	12	0.55	306	N	N
50-59	Male	White or Caucasian	95	99	27.6688	360		4	1	284	N	N				y	y
60-69	Female	Black or African American	96	98.5	32	1068	304		0.4	233	N	N	y			y	y
70-79	Male	Black or African American	97	98.1	24.3898	2446		3.1	0.42		N	N	y	y		y	y
40-49	Male	Black or African American			23.261	11641	904	26.4	0.4	1389	N	N					y
50-59	Male	White or Caucasian	94	101.5	28.6	584	817	3.6	1.99	322	Y	Y					y
60-69	Female	Black or African American	100	99	36.8601	65	153	1.5	1.73	408	Y	Y	y			y	y	y
50-59	Male	Black or African American	97	98.7	25.8417	300	251		0.8	280	Y	Y	y	y			y
80-89	Female	White or Caucasian	96	97.6	24.8	150		7.9	0.5	443	N	N	y	y		y	y
60-69	Male	Asian	99	97.9	26.153	3225	210	6.8	0.62	411	Y	Y	y			y	y
50-59	Male	American Indian or Alaska Native	94	99.1	30.1106	1609	479	20.3	0.61	565	Y	N
30-39	Male	Black or African American	95	98.2	38.3851	980		2	0.97	219	Y	N			y	y	y
50-59	Female	Black or African American	94	97.9	57.6269	180	2068		1.4	252	N	N	y	y	y	y	y
40-49	Male	Black or African American	96	98.1	21.4104	795	216	6.8	0.9	222	N	N				y	y
70-79	Male	White or Caucasian	97	100.2	20.7483	613	939	27.9	0.65	472	N	N	y	y		y	y
50-59	Female	Black or African American	100	99.6	36.9882	252	649	11.9	0.72	327	Y	N	y			y	y
40-49	Female	Black or African American	92	99.6	40.2341	570	230		0.97	338	N	N				y	y
70-79	Female	Black or African American	93	98.7	26.7782	2021		12	0.46	537	Y	Y	y			y	y
50-59	Male	Other	99	98.4	22.0095	221	342	0.5	1.07	192	Y	N		y		y	y
70-79	Male	Other	94	100.2	26.7816	357	5207	27.8	0.78	612	Y	Y		y		y	y
50-59	Male	Asian	93	100.7	25.0784	2819	319	4.9	0.55	581	N	N				y	y
50-59	Male	Other	88	98.9	24.0978	654	515	26.1	0.78	355	Y	N		y		y	y
60-69	Male	Other	94	98.4	26.9386	655	361	6.1	0.84	248	N	N
40-49	Female	Black or African American	99	97.2	24.7148	647	2302	13.9	0.46	307	N	N	y	y		y	y
30-39	Female	Other	97	98.2	35.3222	553	548	10.3	1.9	191	N	N				y		y
80-89	Female	Black or African American	100	98.2	36.7693	376	683	3.4	1.06	243	N	N	y	y	y	y	y	y
50-59	Female	White or Caucasian	96	98.8	58.9134	36	194	6.8	0.58	346	Y	Y		y	y		y
60-69	Female	Black or African American	99	99.1	29.5547	132	<150		1.1	273	N	N				y	y
30-39	Female	Black or African American	92	102	35.1422	3120	26614	26.2	0.82	>2500	Y	N					y
70-79	Male	Other	94	98.6	23.3	1875	862	11.6	0.69	588	N	N					y
40-49	Female	Black or African American	96	98.2	36.9006	125		2.3	2.13	282	N	N			y		y
40-49	Male	Black or African American	94	100.3	26.1	557	316	6.5	0.89	402	N	N					y
70-79	Female	Black or African American	94	98.9	28.1	191	498	6.3	1.09	693	N	N	y	y			y	y
40-49	Male	Black or African American	95	98.6	32.5848	851	200	7.4	0.76	322	N	N			y	y	y
30-39	Female	Black or African American	96	99.5	42	174	208	14.9	0.82	1675	Y	Y
50-59	Male	Other	97	98.2	27.6874	2649	687	9.8	0.72	467	Y	N				y	y
80-89	Female	White or Caucasian	92	97.7	22.312	243	209	4.2	0.43	218	N	N	y		y		y
70-79	Female	Black or African American	93	99	34.9	234		9.8	0.44	269	N	N		y			y
70-79	Male	Black or African American	93	98.4	24.6183	726	2978	23	0.8	321	Y	N	y		y	y	y	y
70-79	Male	Patient Refused	96	99	37.0024	382	386	0.4	1	251	Y	Y	y				y
70-79	Male	Black or African American	98	99.1	16.1757	912	437	7.3	0.98	678	N	N		y	y		y	y
80-89	Female	Other	97	98.8	23.7317	669	173	5.1	1.1	538	N	N		y			y
60-69	Male	Black or African American	99	97.9	26.6	279	5550	37	0.82	414	N	N					y	y
80-89	Female	White or Caucasian	95	98.3	27.6152	365			1.31	271	N	N	y	y			y
50-59	Female	Black or African American	96	98.5	31.8	730	5552	21.9	1.39	478	Y	N				y	y
40-49	Female	Black or African American	96	97.9	35.5609	2368	731	6	1.64	594	Y	Y				y	y
50-59	Female	Black or African American	96	100.5	60.2679	237	452	5.1	2.83	185	N	N				y	y
60-69	Female	Black or African American	100	98.9	35.8	147	<150	0.5	1.21	242	N	N	y			y	y
30-39	Male	White or Caucasian	97	99.9	26.8507	418	752	1.4	1.04	349	N	N
60-69	Female	Other	91	98.7	29.2917	309	300	8.8	0.95	277	N	N				y	y
40-49	Male	White or Caucasian	93	98.4	31.136	316	276	1.8	1.68	433	N	N				y	y
50-59	Male	White or Caucasian	98	98.7	32.7723	2656	<150	0.9	0.63	272	N	N					y
70-79	Male	Black or African American	92	99.3	25.6406	173	458	1.3	0.8	293	Y	Y				y
60-69	Female	Other	96	98.9	54.8647	96	542	5	0.82	277	N	N				y	y
80-89	Female	Black or African American		98	28.8	227	321	2	4.29	287	N	N		y		y	y
30-39	Female	White or Caucasian	96	98.4	21.9674	94	843	2.7	0.8	540	N	N
80-89	Male	Other	98	98.9	22.8657	1432	1889	3	0.68	275	N	N		y		y	y	y
70-79	Female	Black or African American	92	99.9	27.2493	566	352	0.1	1	583	Y	Y	y			y	y
70-79	Female	White or Caucasian	97	99.2	34.4399	437	497	17.8	1.65	253	N	N	y	y		y	y
40-49	Male	White or Caucasian	100	98.3	21.0183	25	248		1.48	278	N	N	y				y
50-59	Female	Black or African American	95	98.3	33.8	283	452	0.5	1.17	228	N	N					y
20-29	Female	Other	98	99.1	31	500	<150	2.5	1.93	359	N	N				y
30-39	Male	Black or African American	94	100.8	26.8533	3714	1249	14.9	0.62	652	Y	Y			y		y
60-69	Male	White or Caucasian	95	100.1	29.5848	238	1001	13.7	0.74	199	Y	Y	y	y		y	y
50-59	Female	Black or African American	96	98.6	32.6	319	319		1.2	510	Y	N		y		y	y
80-89	Female	Black or African American	95	103	26.0748	372	438		1.02	342	N	N		y		y	y
70-79	Male	Patient Refused	92	98.3	30.1787	537	439	14	0.62	355	Y	N				y	y
70-79	Female	Black or African American	96	97.4	38.3	1172	2334	8.6	1.57	505	N	N	y	y	y	y	y	y
70-79	Female	Black or African American	96	99.5	35.2784	731	430	7.7	0.67	703	Y	Y		y		y	y
30-39	Male	Black or African American	97	98.3	22.8011	>1500	375		1	690	N	N	y	y			y
40-49	Male	Black or African American	94	100	36.397	580	157	16.4	1.25	393	Y	N				y
60-69	Female	Other	92	98.9	28.8035	99	521	0.6	1.81		N	N				y
50-59	Female	Black or African American	100	98.9	23.4777	639	826	5.2	1	608	Y	N				y	y
80-89	Female	Black or African American	94	98.4	29.6	>1500	680		0.91	283	N	N		y		y	y	y
70-79	Male	White or Caucasian	98	97.6	28.8285	ASPIRIN 81 MG TABLET TICAGRELOR 90 MG TABLET	4444	3.1	0.97	470	Y	Y	y	y		y	y	y
50-59	Female	Black or African American	96	98.1	44.1	833	3542	10	1.18	244	N	N				y		y
80-89	Female	White or Caucasian	95	98.1	20.1208	88	877		1.4	335	N	N					y
40-49	Male	Black or African American	95	97.7	34.4327	1465	1566	1.3	0.77	514	Y	Y				y	y
60-69	Male	Other	95	100.3	28.5648	244	<150	2.4	1.06	260	N	N					y
60-69	Male	Black or African American	99	97.6	18.6	112	<150	10.2	0.54	192	N	N			y	y	y
60-69	Male	White or Caucasian	98	100.5	22.9584	1436	14002	9.9	0.95	554	Y	Y		y			y	y
70-79	Male	Black or African American	93	99.7	26.8236	1	554	5.8	0.25	261	Y	N			y	y	y
70-79	Male	White or Caucasian	94	98.6	22.2576	243	315		0.97	152	N	N					y	y
70-79	Male	White or Caucasian	94	99.6	25.3047	322	318	6	0.37	469	Y	N	y		y	y	y
90-99	Female	White or Caucasian	97	95.4	25.2278	130	<150	12.1	0.82	387	Y	Y					y
70-79	Male	White or Caucasian	90	97.4	22.2	484	686	5	0.1	383	Y	N	y	y	y	y	y	y
50-59	Male	White or Caucasian	93	102.7	20.6	599	721	21.5	0.6	298	Y	N		y		y		y
80-89	Female	White or Caucasian	95	99.1	25.3041	523	219	3.3	1.52	196	N	N	y	y		y	y
90-99	Female	Black or African American	97	98	16.2	529	1085	17	0.6	298	N	N					y
50-59	Female	Black or African American	100	97.5	57.6	215	832	4.4	2.2	247	Y	N	y	y		y	y
50-59	Male	Other	94	99.5	21.5	1328	4300	32	8.86	289	N	N				y	y
60-69	Male	Other	98	97.9	25.66	1548	28620	21.4	1.17	483	N	N		y
70-79	Female	Black or African American	92	98.8	26.6	1001	653		0.92	360	Y	Y	y			y	y
80-89	Female	White or Caucasian	91	99.2	21.7268	233	1233	7.9	0.94	254	N	N	y	y			y
60-69	Female	White or Caucasian	93	100.3	47.5	250	<150	19.6	0.41	510	Y	Y					y
60-69	Female	White or Caucasian	90	98.3	23.9824	165	453	2.7	2.85	227	N	N					y
70-79	Female	Patient Refused	96	98.7	29.3999	828	2324	4.6	1.2	298	N	N				y	y
70-79	Male	White or Caucasian	89	98.2	16.2865	138	1504	3.1	0.66	244	N	N	y			y	y
50-59	Male	White or Caucasian	86	102.1	28.8848	701	233	14.7	0.42	259	Y	Y				y	y
40-49	Female	Other	96	99	30.8579	66	296	2.1	1	206	N	N
60-69	Male	Black or African American	94	96.5	25.8	1955	8534	38.4	0.62	502	Y	Y				y	y
50-59	Male	Black or African American	98	98.6	71.3	740	363	0.6	1.53	203	Y	N			y	y	y
70-79	Male	White or Caucasian	99	99.9	27.1083	3385	1490	14	0.65	228	N	N	y	y		y	y
70-79	Female	Black or African American	92	100.6	55.2305	1395	570	27	0.39	280	Y	Y	y	y		y	y
70-79	Male	White or Caucasian	91	98.4	31.3	1300	543	8.4	1.02		N	N					y
80-89	Female	Black or African American	77	98.9	24.208	433	343	14.5	0.39	759	Y	N				y	y
70-79	Female	White or Caucasian	93	98.6	29.2015	1450	301	3.5	1.62	288	N	N	y			y	y
90-99	Male	White or Caucasian	97	97.9	17.8011	1639	309	11	0.34	296	N	N	y				y	y
90-99	Male	White or Caucasian	79	98.3	24.232	1035	337	3.4	0.47	394	N	N					y
40-49	Male	Other	100	98.4	19.7	1899	662	0.2	0.76	>2500	Y	Y				y
40-49	Male	Other	96	98.6	28.2	542	187		1.42	261	N	N
40-49	Female	White or Caucasian	97	98.2	20.8	123	<150	4.4	0.74	215	N	N
70-79	Male	Black or African American	94	99.6	28.8	62	150		0.97	197	N	N	y				y
70-79	Male	Other	95	98.3	25.1	782	784	20.6	1.15	300	N	N	y	y		y	y
20-29	Female	Other	95	101	41.6	230	238	12.6	0.93	237	N	N
80-89	Male	White or Caucasian	93	97.8	26.1796	129	661	2.5	0.69	492	N	N	y				y	y
50-59	Male	Black or African American	95	98.8	30.6804	460	253		0.37	574	N	N			y		y
60-69	Male	Black or African American	92	99.4	34.5804	246	452	2.7	0.6	343	N	N					y
80-89	Male	White or Caucasian	90	97.3	22.3604	254	234	33.2	0.59	426	N	N					y
20-29	Female	Other	92	97.7	47.3015	72	<150	4.4	1.43	324	N	N				y
60-69	Female	Black or African American	96	98.3	30.5223	179	2354	1.4	1.34	290	N	N	y	y		y	y	y
50-59	Male	White or Caucasian	90	98.5	30.1286	851	457	2.7	0.48	127	N	N	y	y		y	y
60-69	Female	White or Caucasian	92	97.9	25.6021	311	213	12.1	1.63	410	N	N
90-99	Female	White or Caucasian	93	97.5	17.9	609	2513	39.5	<0.03	500	Y	Y	y			y	y
40-49	Male	Other	94	99.2	37.6073	412	163	6.3	1.12	312	N	N				y
80-89	Female	White or Caucasian	96	99	38.1963	418	316	20.7	0.36	367	N	N					y	y
60-69	Male	White or Caucasian	95	98.8	29.7	638		22.4	0.68	349	Y	Y
80-89	Male	Black or African American	97	102.3	26.4354	1487	40898	38.8	0.7	687	Y	Y				y	y
70-79	Male	Black or African American	100	98.4	21.2998	984	706	3.8	0.34	334	N	N	y	y			y	y
80-89	Female	White or Caucasian	97	101.4	35.336	387	152	10.2	1.91	322	Y	N	y	y			y
60-69	Female	White or Caucasian	95	98.7	40.7946	330	238	7.3	0.97	362	N	N				y	y
80-89	Female	Black or African American	98	97.7	27.0997	2842		11.7	2.46	264	N	N	y	y		y	y
70-79	Male	Black or African American	90	102.9	20.0454	1376	452	4.8	1.26	388	N	N	y	y			y
50-59	Female	Black or African American	96	98.8	36.7925	28	354	<0.2	1.62	304	N	N				y	y
60-69	Female	White or Caucasian	98	97.9	39.2182	186	234	1.3	2.13		N	N					y	y
70-79	Female	White or Caucasian	99	97.7	28.952	73	<150	1.1	0.88	159	N	N					y
70-79	Male	Black or African American	97	99.4	25.1205	678	422	9.4	0.76	268	N	N	y	y		y	y
70-79	Female	White or Caucasian	100	100.9	29.2	1722	824	23	1.16	360	N	N				y	y	y
40-49	Female	White or Caucasian	97	99.5	32.6	373		22	1.4	424	Y	N
50-59	Male	White or Caucasian	100	96.5	36.5603	1169	3427	20.4	1.58	695	Y	Y			y	y	y
50-59	Male	Other	97	97.2	30.7745	3727	2228	17.5	0.06	878	Y	Y				y	y
60-69	Male	Black or African American	97	97.8	20.3587	269	228	1.7	0.6	192	N	N		y			y
80-89	Male	White or Caucasian	100	97.7	22.7707	70	464	4.2	0.59	302	N	N		y			y
60-69	Female	White or Caucasian	96	98.3	23.7702	415		8.2	1.52	208	N	N	y
40-49	Female	Black or African American	100	97.9	23.4	979	5955	32	2.64	>1200	Y	Y	y	y	y	y	y
70-79	Female	White or Caucasian	93	97.4	25.1022	193	182	15.1	0.69	383	Y	N					y	y
70-79	Male	White or Caucasian	98	98.3	24.0416	222		16.7	0.53	155	N	N	y					y
60-69	Female	Black or African American	100	100.2	28.8236	821	975	2.9	0.49	309	N	N	y	y		y	y
70-79	Male	Black or African American	91	97.6	18.5784	7512	2051	27.4	0.49	436	Y	Y		y		y	y
50-59	Female	Black or African American			49.4908			2.4	1.97		N	N					y
70-79	Female	Other	100	100.5	34.0418	446	533	23.4	0.72	486	Y	Y				y
60-69	Female	White or Caucasian	95	98.3	38.9191	302		8.5	0.63	192	N	N				y	y
70-79	Male	White or Caucasian	96	97.8	23.2089	911	1608	1.9	1.76	497	N	N				y	y	y
80-89	Male	Patient Refused	99	98.3	34.8	1373	754	1	0.45	115	Y	Y	y	y		y	y
60-69	Female	White or Caucasian	95	97.8	42.9077	249	369	14.3	1.48	132	N	N	y	y		y	y
40-49	Male	Other	94	98.5	35.7239	1280	237	4.1	2.58	558	N	N					y
60-69	Male	White or Caucasian	96	98.3	25.8563		515	6	0.66	280	N	N					y
40-49	Female	Black or African American	92	100.1	36.2	672		11.1	1.22	514	Y	Y				y
60-69	Female	Black or African American	100	97.1	50.3	318	4324	0.6	3.11	232	N	N			y		y
60-69	Male	Black or African American	96	101.3	26.5581	542	34107	16.9	2.23	492	Y	Y				y	y
80-89	Female	White or Caucasian	100	99.3	22.8604	166		1	0.63	276	Y	N	y	y		y	y
70-79	Female	White or Caucasian	95	98.8	28	227	703	6.9	1.65	380	N	N	y	y		y	y
20-29	Male	Other	92	99.2	29.0496	1089	334	4.5	1.58	341	N	N
50-59	Female	Other	96	99.7	21.7972	177	304	15.5	0.64	514	N	N	y			y	y
80-89	Male	White or Caucasian	91	101.3	24.3189	311	3432	9.5	1.34	304	N	N				y	y
30-39	Male	Other	93	98.2	30.7353	1518	254	2.4	0.75	298	N	N				y	y
40-49	Male	White or Caucasian	84	98.2	26.8	574	467	6.2	2.14	292	Y	Y	y	y		y	y
80-89	Male	White or Caucasian	90	99	25.4	147	3162	27.4	0.96	312	N	N	y				y
80-89	Female	White or Caucasian	94	97.5	19.4835	402	446	2.4	1.55		N	N	y				y	y
70-79	Female	Black or African American	98	98.9	40.0239	452	335	2.2	1.02	258	Y	Y	y	y		y	y
90-99	Male	White or Caucasian	94	97.8	22.6419	405	895	4.2	0.73	248	N	N	y	y			y	y
60-69	Female	White or Caucasian	100	98.2	38.1063	154	2636	4.5	0.76	240	N	N				y	y	y
90-99	Female	Black or African American	95	100.6	23.8739			8.8	0.8		Y	N		y			y
60-69	Male	Black or African American	93	97.3	25.8451	457	681	3.5	0.7	283	N	N	y		y	y	y
80-89	Female	White or Caucasian	99	98.2	28.7	12552	2097	2.8	1.37	256	Y	Y	y			y	y
70-79	Male	Other	94	99.9	26.8	4992	262	18.9	0.64	866	Y	Y				y	y
60-69	Male	Other	95	98.7	22.4	1359	3543	27.3	0.83	373	N	N				y	y
40-49	Female	White or Caucasian	100	97.6	24.6	32	<150	0.3	1.59		N	N
30-39	Female	White or Caucasian	94	102.8	63	570	182	7.1	1.63	483	Y	Y				y
90-99	Female	White or Caucasian	95	103.5	24.2144	213	<150	5.5	0.93	354	N	N					y
50-59	Male	Black or African American	93	99.3	54.2758	191	<150	0.3	1.2	219	N	N	y			y	y
70-79	Female	White or Caucasian	96	98.1	23.39	454	695	6.5	2.09	131	N	N	y				y
70-79	Male	Black or African American	98	98	24.1027	811	2451	52.2	1.22	377	Y	Y	y				y
80-89	Female	Black or African American	99	92.4	19.756	3509	806	7.2	0.45	425	Y	N				y	y
80-89	Male	Black or African American	94	98.2	18.5	20329	1257	6.3	3.16	224	N	N	y	y		y	y	y
60-69	Male	Black or African American	98	99.7	30	198	1267	30.1	1.19	238	Y	N	y			y	y
60-69	Female	White or Caucasian	99	98.6	34	24	<150	0.5	0.32	442	Y	Y				y
70-79	Female	White or Caucasian	92	98.4	12.8558	643	426	0.5	1.25		N	N					y
70-79	Male	White or Caucasian	95	98.5	28.5	3822	62388	27.5	0.66	1560	Y	Y				y	y
70-79	Male	Black or African American	94	99.6	22.995	5268	3376	37.1	0.68	221	Y	N		y		y	y
50-59	Female	Black or African American	97	97.9	29.5682	357	<150	0.1	2.84	175	N	N
60-69	Female	Black or African American	99	97.4	43.0664	204	411	3.6	1.8	330	Y	N	y	y		y	y
50-59	Female	Black or African American	90	103	42.2	1164	280	1.3	1.5	335	Y	N				y	y
40-49	Female	White or Caucasian	94	98.2	23.9	657	6128	4.3	1.35	276	N	N	y	y	y	y	y
70-79	Female	White or Caucasian	96	100.4	32.5	575	7935	14.6	1.51	661	Y	N			y		y
30-39	Male	Black or African American	96	100.4	33.7831	446	259	4	0.5	326	N	N
80-89	Male	White or Caucasian	95	98.6	30.8	120	<150	1	0.61	192	N	N	y				y
60-69	Female	Other	93	99	39.3	127	193	3.8	1	148	N	N					y
80-89	Male	White or Caucasian	97	97.3	19.0514	423	234	4.4	1.21	197	N	N	y			y	y	y
80-89	Female	White or Caucasian	86	97.4	27.8798	2121	715	14.6	0.19	508	Y	N	y	y	y		y
60-69	Female	Black or African American	97	98.8	42.5	73	243	0.3	2.25	187	Y	N				y	y
70-79	Female	Black or African American	95	98.4	39.1458	552	2293	4.8	1.17	493	N	N				y
60-69	Male	Black or African American	92	101.3	25.8402	337	562	7.2	0.7	368	N	N
60-69	Male	Black or African American	93	98.6	33.3	4167	15644	22.9	1.11	1250	Y	Y		y		y	y
30-39	Female	Black or African American	97	98.2	30.5	42	791	7.6	0.79	247	N	N
60-69	Male	Black or African American	96	98.9	25.0149	348	285	4	0.8	230	N	N					y
70-79	Female	Black or African American	95	98.2	27.4059	491	8477	5.8	1.86	297	N	N	y				y
80-89	Female	Black or African American	97	98.1	32.4604			1.1	2.29	257	N	N		y			y
60-69	Female	Other	98	98.6	50.7571	2067	2638	12	<0.03	411	Y	Y	y			y	y
50-59	Male	Black or African American	96	96.1	26.688	732	627	4.7	0.72	438	Y	N		y		y	y
70-79	Male	White or Caucasian	96		33.4599	282	218	17.9	0.85	474	Y	N	y
80-89	Female	Black or African American	93	98.2	23.1	1258		25.2	2.85	240	N	N				y	y
60-69	Male	White or Caucasian	93	98.5	50.9735	81	980	15.8	0.9	167	N	N	y	y		y	y
50-59	Male	White or Caucasian	100	100	17.3832	1414	635	5.8	0.89	211	Y	N	y		y	y	y
60-69	Female	Black or African American	88	97.8	30.3814	1599	1954	8.8	0.98	472	Y	N				y	y
60-69	Male	White or Caucasian	93	97.3	26.6058	890	463	7.9	1.05	226	N	N		y		y	y
50-59	Female	Black or African American	97	98.7	30.0169	979	231	0.4	1.91	479	N	N				y	y
70-79	Male	White or Caucasian	94	99.3	24.6	265	457	6	0.55	373	N	N	y			y	y	y
30-39	Male	Black or African American	96	102.6	36.7	2088	4567	9.1	1.12	626	N	N
40-49	Male	Black or African American	90	99.6	33.8			7.1	2.59		N	N		y		y	y
70-79	Female	Black or African American	95	99.8	36.348	62	707	3.5	1.26	288	N	N				y	y
90-99	Male	White or Caucasian	96	98.4	20.9639	451	1060	25.2	0.13	290	Y	N				y	y
50-59	Male	Black or African American	94	99.4	23.9	383	325	2.7	2.06	189	N	N						y
80-89	Female	White or Caucasian	94	99.8	20.6908	155	588	5.6	1.16	132	N	N	y	y		y	y
90-99	Female	White or Caucasian	95	100.4	32.0776	219	345	12.9	0.85	311	N	N				y	y	y
20-29	Female	Black or African American	100	98.8	23.8	19	<150	<0.2	1.83	155	N	N
60-69	Male	Black or African American	93	97.9	27.8653	15479		14	0.99	541	Y	N					y
60-69	Female	Black or African American	97	99.9	33.7	237	541	5.7	2.76	206	Y	N		y		y	y
70-79	Male	Black or African American	100	98.8	22.313	1264	3136	23	0.6	313	N	N				y	y
40-49	Male	White or Caucasian	95	98.1	28.2946	1237	582	11	1.87	177	N	N		y		y	y
80-89	Female	Other	80	97.7	15.5513	865	2980	7.1	0.67	492	Y	N	y	y			y	y
70-79	Female	Black or African American	98	98.8	35.5	477	3279	31.2	0.47	353	Y	N	y	y		y	y
60-69	Female	Black or African American	96	98.2	60.1	765	590	4.5	2.6	496	Y	Y		y		y	y
50-59	Female	Black or African American	92	101.9	37.2188	363	239	1	1.13	406	N	N					y
80-89	Female	White or Caucasian	94	98.1	30.2	237	373	8.5	0.86		Y	N				y	y
50-59	Male	Other	94	98.4	25.8413	467	1085	14	16.51	225	N	N				y	y
70-79	Female	White or Caucasian	94	98.2	33.8912	155	3655	4.2	2.49	142	N	N			y	y	y	y
40-49	Male	Black or African American	92	97.4	25.4	>1500	8055	9.3	0.56	603	Y	Y
80-89	Female	White or Caucasian	96	98.2	28.7438	360	744	10	2.36	127	N	N			y		y
50-59	Female	Black or African American	92	98.3	29.6144	134	536	5	1.54	218	N	N	y			y	y
40-49	Female	Black or African American	93	98.8	36.6	517		14	0.82		N	N						y
90-99	Male	White or Caucasian	99	98	22.3	303	<150	2.4	0.4	184	N	N	y	y		y	y	y
70-79	Female	Black or African American	95	98.7	31.935	570		14.3	1.34	240	Y	N				y	y
60-69	Female	White or Caucasian	95	99.3	47.5354	117	3305	13.7	0.93	313	Y	N	y	y		y	y
60-69	Female	White or Caucasian	96	99.2	20.5462	4093	257	2	0.89	517	Y	Y	y	y		y	y	y
40-49	Female	Other	94	98.6	30.3141	94	152	0.2	0.77	181	N	N
70-79	Male	Other	96	97.8	19.4064	6291	694	11.3	0.9	578	Y	Y				y	y
80-89	Female	White or Caucasian	100	98.6	28.2	69	<150	0.6	0.61	178	N	N	y	y		y	y
60-69	Female	White or Caucasian	93	98.3	26.2	141	576	7.5	1.53	203	Y	Y	y	y		y	y
60-69	Male	White or Caucasian	97	97.9	29.1	1724	3242	9.3	0.94	251	N	N				y	y
80-89	Female	White or Caucasian	100	98.3	26.563	6274	1334	54.2	0.54	482	Y	N	y				y	y
80-89	Male	Patient Refused	99	96.2	21.4196	45	199	1.8	1.03	160	Y	Y					y
50-59	Female	Black or African American	92	99.6	44.1328	380	280	4.2	1.08	455	N	N		y		y	y
80-89	Female	Other	94	98.1	36.9675	232		2.7	1.3	170	N	N				y	y
70-79	Male	Black or African American	97	99.5	17.8	1025	2055	20	1.54	204	Y	Y
70-79	Male	White or Caucasian	98	98	38.6	1536	257	21.9	0.73	186	N	N	y			y	y
70-79	Female	Black or African American	100	98.8	27.8864	819		33.6	1.12	310	N	N	y			y	y
40-49	Female	Black or African American	97	97.3	40.4584	134		5.8	0.48	356	N	N
30-39	Female	White or Caucasian	97	100.3	31.807	180	<150	7.7	0.79	406	N	N
60-69	Female	Black or African American	95	98.5	25.4953	980	451	6.4	1.13	433	N	N	y			y	y
60-69	Male	White or Caucasian	93	98.4	22.7	1623	448	17.8	0.56	556	Y	Y				y	y
90-99	Male	White or Caucasian	95	98.1	30.9134	1796	2216	22.4	0.5	842	Y	Y	y	y		y	y
80-89	Female	White or Caucasian	97	97.7	30.3407	230	384	8.3	0.28	322	Y	N				y	y
40-49	Male	Black or African American	91	98.7	27.3931	2907		3.4	1.1	663	Y	N			y
80-89	Female	White or Caucasian	97	98.5	20.3	906	13447	8.4	1.39	227	Y	N				y	y
