# Supplementary material for: Development and validation of a predictive model for critical illness in adult patients requiring hospitalization for COVID-19
Source: PLoS One. 2021 Mar 19;16(3):e0248891. doi: 10.1371/journal.pone.0248891 (PMC7978341; doi:10.1371/journal.pone.0248891)
Supplement: S2 Dataset — (XLSX) [file pone.0248891.s003.xlsx]

## Sheet: Sheet3
Age Range	Gender	PatientRace	O2Sat	Temp	BMI	First Ferritin	First D-Dimer	First CRP	First Lymph	First LDH	ICU	VENT	CAD	CKD	COPD_Asthma	DM	HTN	Malignancies
30-39	Male	Black or African American	93	102.9	57.9982	>1500	1157	4.8	1.55	755	Y	Y				y
90-99	Female	White or Caucasian	95	99.9	17.6	124	631	6.4	2.68	134	N	N	y	y			y
80-89	Female	Black or African American	95	98.6	21.1	1088	1186	2	0.9	174	N	N		y			y
80-89	Male	Black or African American	94	98.5	28.5	215	651	4	1	353	Y	Y		y		y	y
40-49	Male	Black or African American	93	100.8	29.6	>1500	27631	3	0.7	624	Y	Y	y			y	y
40-49	Female	Other	90	98.5	25.123	403		19.3	1	376	Y	Y				y
30-39	Male	Black or African American	90	98.2	39.5	488	525	2.9	2.39	336	Y	Y		y		y	y	y
80-89	Male	Black or African American	95	98.5	29.4	347		8.6	0.55	452	Y	N	y	y		y	y	y
40-49	Female	Black or African American	98	98.6	31.7595	683	675	13.9	1.42	624	Y	Y					y	y
60-69	Male	Black or African American	99	98	28.9	26109	610	6.6	0.77	1556	Y	Y				y
70-79	Male	Black or African American	92	102.9	31.5	784	2035	26	0.8	506	Y	Y	y	y		y	y
50-59	Female	Black or African American	93	100.2	44.7381	224	312	1.2	1.8	804	Y	Y				y	y
50-59	Female	Other	91	99.7	28.2531	34	206	0.1	1.2	244	Y	Y		y		y	y
50-59	Male	Black or African American	92	101.8	31.3	966	2081	7.8	1.19	298	Y	Y	y				y
60-69	Female	Black or African American	97	101.2	30.2236	>1500	7264	6	1.06	585	Y	Y
80-89	Female	Black or African American	99	98	27.4609	296	1073	4	0.7	173	N	N				y	y
50-59	Male	White or Caucasian	97	99.8	29.7042	3185	829	25.2	0.71	644	Y	Y					y
70-79	Female	White or Caucasian	98	97.8	32.9875	518	600	6.7	2.05	346	N	N	y				y
60-69	Female	White or Caucasian	98	99	51.9	139	642	8.3	1.22	373	N	N	y	y		y	y
80-89	Female	Black or African American	97	98.1	20	501	631	2.2	1.3	468	Y	N	y	y		y	y
40-49	Female	Black or African American	96	97.5	30.2218	708	230	21.3	1.26	842	Y	Y	y				y
70-79	Male	Black or African American	100	97.9	26.3	275	3165	9	0.3	641	Y	Y		y		y	y
40-49	Male	Black or African American	100	98.3	18.3887	971	483	12	0.8	297	Y	N	y			y	y
70-79	Male	Black or African American	96	97.1	25.1963	1356	1503	9.2	0.41	153	Y	N	y	y			y
80-89	Male	Black or African American	97	99	25.9	>1500	835	3.3	0.8	584	Y	Y				y	y
60-69	Male	Black or African American	95	98	24.3	316	1109	11	1.04	252	Y	N	y	y		y	y
80-89	Female	Black or African American	91	99.1	26.3	700	761	17.4	0.5	318	N	N				y	y
40-49	Male	Black or African American	84	102	32.7989	783	1024	20	1.41	607	Y	Y	y			y	y
50-59	Male	White or Caucasian	100	37.4	29.1	1420	2942	6.4	0.47	284	Y	Y	y	y		y	y
80-89	Female	Black or African American	93	99	22.8	183	2000	4.2	0.52	369	Y	Y	y	y		y	y
40-49	Male	Black or African American	100	97.3	36.2027	812	56846	7	0.94	852	Y	Y		y			y
50-59	Male	Black or African American	96	101	45.7919	1364	689	17.5	0.42	313	N	N	y	y		y	y
80-89	Female	Black or African American	94	98.4	19.9	1305	400	10	0.72	360	N	N		y			y
40-49	Male	Other	100	95.2	25.2525	1595	396	11.9	0.84	502	Y	Y
60-69	Male	Black or African American	93	100.4	25.8	1218	534	13.3	0.43	237	Y	Y	y	y		y	y
40-49	Female	Asian	96	98.5	34.3	68	571	1	5.26	372	Y	N				y
40-49	Male	White or Caucasian	95	97.6	21.1	683	729	7.9	0.54	257	N	N	y	y		y	y	y
30-39	Female	Black or African American	99	98.4	32.0946	56	9379	3.3	1.55	201	Y	N	y			y
30-39	Female	Black or African American	95	98.4	73.1435	95	248	2.1	1.51	218	Y	Y				y	y
80-89	Male	White or Caucasian	92	102.5	28.7	2413	645	14.9	0.7	254	Y	N	y	y		y	y
90-99	Male	Black or African American	86	98.2	30.2785	600	693	2.2	0.6	356	Y	Y		y		y	y	y
40-49	Male	Black or African American	93	98.8	35.1771	283	208	4	0.71	276	Y	Y					y
50-59	Male	White or Caucasian	94	101.5	28.6	584	817	3.6	1.99	322	Y	Y					y
60-69	Female	Black or African American	100	99	36.8601	65	153	1.5	1.73	408	Y	Y	y			y	y	y
50-59	Male	Black or African American	97	98.7	25.8417	300	251	1.5	0.8	280	Y	Y	y	y			y
80-89	Female	White or Caucasian	96	97.6	24.8	150		7.9	0.5	443	N	N	y	y		y	y
60-69	Male	Asian	99	97.9	26.153	3225	210	6.8	0.62	411	Y	Y	y			y	y
70-79	Male	Other	94	100.2	26.7816	357	5207	27.8	0.78	612	Y	Y		y		y	y
50-59	Male	Other	88	98.9	24.0978	654	515	26.1	0.78	355	Y	N		y		y	y
80-89	Female	Black or African American	100	98.2	36.7693	376	683	3.4	1.06	243	N	N	y	y		y	y	y
60-69	Female	Black or African American, Other	99	99.1	29.5547	132	<150	1	1.1	273	N	N				y	y
50-59	Male	Other	97	98.2	27.6874	2649	687	9.8	0.72	467	Y	N				y	y
80-89	Female	White or Caucasian	92	97.7	22.312	243	209	4.2	0.43	218	N	N	y				y
70-79	Female	Black or African American	93	99	34.9	234		9.8	0.44	269	N	N		y			y
70-79	Male	Black or African American	93	98.4	24.6183	726	2978	3	0.8	321	Y	N	y			y	y	y
60-69	Male	Black or African American	99	97.9	26.6	279	5550	3	0.82	414	N	N					y	y
40-49	Female	Black or African American	96	97.9	35.5609	2368		6.5	1.64	594	Y	Y				y	y
70-79	Male	Black or African American	92	99.3	25.6406	173	458	2.2	0.8	293	Y	Y				y
80-89	Female	Black or African American, Patient Refused	98	98.3	28.8	227		2	4.29	287	N	N		y		y	y
80-89	Male	Other	98	98.9	22.8657	1432	1889	9	0.68	275	N	N		y		y	y	y
70-79	Female	Black or African American	92	99.9	27.2493	566	352	8	1	583	Y	Y	y			y	y
30-39	Male	Black or African American	94	100.8	26.8533	3714	1249	14.9	0.62	652	Y	Y					y
50-59	Female	Black or African American	96	98.6	32.6	319	319	4	1.2	510	Y	Y		y		y	y
70-79	Female	Black or African American	96	97.4	38.3	1172	2334	8.6	1.57	505	N	N	y	y		y	y	y
70-79	Female	Black or African American	96	99.5	35.2784	731	430	7.7	0.67	703	Y	Y		y		y	y
30-39	Male	Black or African American	97	98.3	22.8011	>1500	375	2	1	690	N	N	y	y			y
50-59	Female	Black or African American	100	98.9	23.4777	639	826	5.2	1	608	Y	N				y	y
90-99	Female	Black or African American	94	98.4	29.6	>1500	680	1	0.91	283	N	N		y		y	y	y
40-49	Male	Black or African American	95	97.7	34.4327	1465	1566	1.3	0.77	514	Y	Y				y	y
60-69	Male	White or Caucasian	98	100.5	22.9584	1436	14002	9.9	0.95	554	Y	Y		y			y
70-79	Male	White or Caucasian	94	99.6	33.9024	322	318	6	0.37	469	Y	N	y			y	y
90-99	Female	Black or African American	97	98	16.2	529	1085	4	0.6	298	N	N					y
70-79	Female	Black or African American	92	98.8	26.6	1001	653	7	0.92	360	Y	Y	y			y	y
60-69	Female	White or Caucasian	93	100.3	47.5	250	300	19.6	0.41	510	Y	Y					y
70-79	Female	Patient Refused	96	98.7	29.3999	828	900	4.6	1.2	298	N	N				y	y
50-59	Male	White or Caucasian	86	102.1	29.0427	701	726	14.7	0.42	259	Y	Y				y	y
60-69	Male	Black or African American	94	96.5	25.8	1955	624	38.4	0.62	502	Y	Y				y	y
50-59	Male	Black or African American	98	98.6	71.3	740	363	0.6	1.53	203	Y	N				y	y
70-79	Female	White or Caucasian	93	98.6	29.2015	1450	301	3.5	1.62	288	N	N	y			y	y
90-99	Male	White or Caucasian	79	98.3	24.232	1035	980	3.4	0.47	394	N	N					y
40-49	Male	Other	100	98.4	19.7	1899	662	0.2	0.76	>2500	Y	Y				y
70-79	Male	Black or African American	94	99.6	28.8	62	150	6	0.97	197	N	N	y				y
70-79	Male	Other	95	98.3	25.1	782	234	20.6	1.15	300	Y	N	y	y		y	y
50-59	Male	Black or African American	95	98.8	29.2859	460	253	3	0.37	574	N	N					y
90-99	Female	White or Caucasian	93	97.5	17.9	609	2513	39.5	<0.03	500	Y	Y	y			y	y
80-89	Female	White or Caucasian	96	99	38.1963	418	316	20.7	0.36	367	N	N					y	y
60-69	Male	White or Caucasian	95	98.8	29.7	638	567	22.4	0.68	349	Y	Y
70-79	Male	Black or African American	100	98.4	21.2998	984	706	3.8	0.34	334	N	N	y	y			y	y
80-89	Female	Black or African American	98	97.7	27.0997	2842	354	11.7	2.46	264	N	N	y	y		y	y
70-79	Female	White or Caucasian	100	100.9	29.2	1722	824	23	1.16	360	N	N				y	y	y
40-49	Female	White or Caucasian	97	99.5	32.6	373	214	22	1.4	424	Y	N
50-59	Male	White or Caucasian	100	96.5	36.5603	1169	3427	20.4	1.58	695	Y	Y				y	y
50-59	Male	Other	97	97.2	30.7745	3727	2228	17.5	0.06	878	Y	Y				y	y
60-69	Male	Black or African American	97	97.8	20.3587	269	228	4	0.6	192	N	N		y			y
60-69	Female	White or Caucasian	96	98.3	23.7702	415	150	8.2	1.52	208	N	N	y
60-69	Female	Black or African American	100	100.2	28.8236	821	975	8	0.49	309	Y	N	y	y		y	y
70-79	Male	Black or African American	91	97.6	18.5784	7512	2051	27.4	0.49	436	Y	N		y		y	y
70-79	Male	White or Caucasian	96	97.8	22.8049	911	1608	1.9	1.76	497	N	N				y	y	y
80-89	Male	Patient Refused	99	98.3	34.8	1373	754	1	0.45	115	Y	N	y	y		y	y
70-79	Female	White or Caucasian	95	98.8	28	227	703	6.9	1.65	380	N	N	y	y		y	y
50-59	Female	Other	96	99.7	21.7972	177	304	15.5	0.64	514	N	N	y			y	y
30-39	Male	Other	93	98.2	30.7353	1518	254	2.4	0.75	298	N	N				y	y
40-49	Male	White or Caucasian	84	98.2	26.8	574	467	3	2.14	292	Y	Y	y	y		y	y
80-89	Male	White or Caucasian	90	99	25.4	147	3162	27.4	0.96	312	N	N	y				y
80-89	Female	White or Caucasian	94	97.5	19.4835	402	446	2.4	1.55		N	N	y				y	y
70-79	Female	Black or African American	98	98.9	40.0239	452	424	2.2	1.02	258	Y	Y	y	y		y	y
90-99	Male	White or Caucasian	94	97.8	22.6419	405	256	4.2	0.73	248	N	N	y	y			y	y
60-69	Female	White or Caucasian	100	98.2	38.1063	154	2636	4.5	0.76	240	N	N				y	y	y
60-69	Male	Black or African American	93	97.3	25.8451	457	681	2	0.7	283	N	N	y			y	y
80-89	Female	White or Caucasian	99	98.2	28.7	12552	2097	2.8	1.37	256	Y	N	y			y	y
70-79	Male	Other	94	99.9	26.8	4992	262	18.9	0.64	866	Y	Y				y	y
30-39	Female	White or Caucasian	94	102.8	63	570	182	7.1	1.63	483	Y	Y				y
70-79	Female	White or Caucasian	96	98.1	23.39	454	695	6.5	2.09	131	N	N	y				y
70-79	Male	Black or African American	98	98	24.1027	811	2451	52.2	1.22	377	Y	Y	y				y
80-89	Male	Black or African American	94	98.2	18.5	20329	1257	6.3	3.16	224	N	N	y	y		y	y	y
60-69	Male	Black or African American	98	99.7	30	198	1267	30.1	1.19	238	Y	N	y			y	y
60-69	Female	White or Caucasian	99	98.6	34	24	<150	0.5	0.32	442	Y	Y				y
70-79	Female	White or Caucasian	92	98.4	12.8558	643	426	0.5	1.25		N	N					y
70-79	Male	White or Caucasian	95	98.5	28.5	3822	62388	27.5	0.66	1560	Y	Y				y	y
70-79	Male	Black or African American	94	99.6	27.1219	5268	3376	37.1	0.68	221	Y	N		y		y	y
60-69	Female	Black or African American	99	97.4	43.0664	204	411	4	1.8	330	Y	N	y	y		y	y
50-59	Female	Black or African American	90	103	42.2	1164	280	6	1.5	335	Y	N				y	y
40-49	Female	White or Caucasian	94	98.2	23.9	657	6128	4.3	1.35	276	N	N	y	y		y	y
70-79	Female	White or Caucasian	96	100.4	32.5	575	7935	14.6	1.51	661	Y	N					y
30-39	Male	Black or African American	96	100.4	33.7831	446	259	1	0.5	326	N	N
80-89	Male	White or Caucasian	95	98.6	30.8	120	<150	1	0.61	192	N	N	y				y
60-69	Female	Other	93	99	39.3	127	193	3.8	1	148	N	N					y
80-89	Male	White or Caucasian	97	97.3	19.0514	423	3402	4.4	1.21	197	N	N	y			y	y	y
80-89	Female	White or Caucasian	86	97.4	27.8798	2121	715	14.6	0.19	508	Y	N	y	y			y
60-69	Female	Black or African American	97	98.8	42.5	73	243	1	2.25	187	Y	N				y	y
60-69	Male	Black or African American	93	98.6	33.3	4167	15644	22.9	1.11	1250	Y	Y		y		y	y
30-39	Female	Black or African American	97	98.2	30.5	42	791	7.6	0.79	247	N	N
60-69	Male	Black or African American	96	98.9	25.0149	348	285	1.2	0.8	230	N	N					y
80-89	Female	Black or African American	97	98.1	32.4604			1.1	2.29	257	N	N		y			y
60-69	Female	Other	98	98.6	50.7571	2067	2638	12	<0.03	411	Y	Y	y			y	y
50-59	Male	Black or African American	96	96.1	26.688	732	627	4.7	0.72	438	Y	N		y		y	y
80-89	Female	Black or African American	93	98.2	23.1	1258	3245	25.2	2.85	240	N	N				y	y
60-69	Male	White or Caucasian	93	98.5	50.9735	81	980	16	0.9	167	N	N	y	y		y	y
50-59	Male	White or Caucasian	100	100	17.3832	1414	635	5.8	0.89	211	Y	N	y			y	y
60-69	Female	Black or African American	88	97.8	30.3814	1599	1954	8.8	0.98	472	Y	N				y	y
60-69	Male	White or Caucasian	93	97.3	26.6058	890	463	7.9	1.05	226	N	N		y		y	y
50-59	Female	Black or African American	97	98.7	30.0169	979	300	0.4	1.91	479	N	N				y	y
70-79	Male	White or Caucasian	94	99.3	24.6	265	457	6	0.55	373	N	N	y			y	y	y
30-39	Male	Black or African American	96	102.6	36.7	2088	4257	9.1	1.12	626	N	N
70-79	Female	Black or African American	95	99.8	36.348	62	707	25	1.26	288	N	N				y	y
90-99	Male	White or Caucasian	96	98.4	20.9639	451	1060	25.2	0.13	290	Y	N				y	y
50-59	Male	Black or African American	94	99.4	23.9	383	325	2.7	2.06	189	N	N						y
80-89	Female	White or Caucasian	94	99.8	20.6908	155	588	5.6	1.16	132	N	N	y	y		y	y
90-99	Female	White or Caucasian	95	100.4	32.0776	219	345	12.9	0.85	311	N	N				y	y	y
60-69	Male	Black or African American	93	97.9	27.8653	15479	9000	14	0.99	541	Y	N					y
60-69	Female	Black or African American	97	99.9	33.7	237	541	5.7	2.76	206	Y	N		y		y	y
70-79	Male	Black or African American	100	98.8	22.313	1264	3136	32	0.6	313	N	N				y	y
80-89	Female	Other	80	97.7	15.5513	865	2980	7.1	0.67	492	Y	N	y	y			y	y
70-79	Female	Black or African American	98	98.8	35.5	477	3279	31.2	0.47	353	Y	N	y	y		y	y
60-69	Female	Black or African American	96	98.2	60.1	765	590	25	2.6	496	Y	Y		y		y	y
50-59	Female	Black or African American	92	101.9	37.2188	363	239	15	1.13	406	N	N					y
80-89	Female	White or Caucasian	94	98.1	30.2	237	373	8.5	0.86		Y	N				y	y
50-59	Male	Other	94	98.4	25.8413	467	1085	14	16.51	225	N	N				y	y
70-79	Female	White or Caucasian	94	98.2	32.3096	155	3655	4.2	2.49	142	N	N				y	y	y
40-49	Male	Black or African American	92	97.4	25.4	>1500	8055	17.8	0.56	603	Y	Y
80-89	Female	White or Caucasian	96	98.2	28.7438	360	744	10	2.36	127	N	N					y
50-59	Female	Black or African American	92	98.3	29.0835	134	536	4.3	1.54	218	N	N	y			y	y
40-49	Female	Black or African American	93	98.8	36.6	517	295	14	0.82		N	N						y
90-99	Male	White or Caucasian	99	98	22.3	303	<150	2.4	0.4	184	N	N	y	y		y	y	y
70-79	Female	Black or African American	95	98.7	31.935	570	858	14.3	1.34	240	Y	N				y	y
60-69	Female	White or Caucasian	95	99.3	47.5354	117	3305	13.7	0.93	313	Y	N	y	y		y	y
60-69	Female	Other, White or Caucasian	96	99.2	20.5462	4093	257	2	0.89	517	Y	N	y	y		y	y	y
40-49	Female	Other	94	98.6	30.3141	94	152	0.2	0.77	181	N	N
70-79	Male	Other	96	97.8	19.4064	6291	694	11.3	0.9	578	Y	Y				y	y
80-89	Female	White or Caucasian	100	98.6	28.2	69	<150	0.6	0.61	178	N	N	y	y		y	y
60-69	Female	White or Caucasian	93	98.3	26.2	141	342	7.5	1.53	203	Y	Y	y	y		y	y
60-69	Male	White or Caucasian	97	97.9	29.1	1724	5343	9.3	0.94	251	N	N				y	y
80-89	Female	White or Caucasian	100	98.3	26.563	6274	1334	54.2	0.54	482	Y	N	y				y	y
80-89	Male	Patient Refused	99	96.2	21.4196	45	199	1.8	1.03	160	Y	Y					y
50-59	Female	Black or African American	92	99.6	44.1328	380	280	4.2	1.08	455	N	N		y		y	y
80-89	Female	Other	94	98.1	36.9675	232	8055	2.7	1.3	170	N	N				y	y
70-79	Male	Black or African American	97	99.5	17.8	1025	2055	20	1.54	204	Y	Y
70-79	Male	White or Caucasian	98	98	38.6	1536	257	21.9	0.73	186	N	N	y			y	y
70-79	Female	Black or African American	100	98.8	27.8864	819	381	33.6	1.12	310	N	N	y			y	y
40-49	Female	Black or African American	97	97.3	40.4584	134	327	5.8	0.48	356	N	N
30-39	Female	White or Caucasian	97	100.3	31.807	180	<150	7.7	0.79	406	N	N
60-69	Female	Black or African American	95	98.5	25.4953	980	451	6.4	1.13	433	N	N	y			y	y
60-69	Male	White or Caucasian	93	98.4	22.7	1623	448	17.8	0.56	556	Y	Y				y	y	y
90-99	Male	White or Caucasian	95	98.1	30.9134	1796	2216	22.4	0.5	842	Y	Y	y	y		y	y
80-89	Female	White or Caucasian	97	97.7	30.3407	230	384	8.3	0.28	322	Y	N				y	y
40-49	Male	Black or African American	91	98.7	27.3931	2907	15000	3.4	1.1	663	Y	N
80-89	Female	White or Caucasian	97	98.5	20.3	906	13447	8.4	1.39	227	Y	N				y	y
70-79	Female	Black or African American	98	100.5	23.0517	3674	381	26.2	2.97	458	Y	N		y		y	y
80-89	Male	White or Caucasian	95	97.6	26.9937	137	1151	8.6	0.84	192	Y	N	y	y		y	y
50-59	Male	Black or African American	97	98.8	47.137	148	<150	1.8	0.44		N	N		y			y
70-79	Female	White or Caucasian	97	97.4	12.8	349	551	6.7	1.44	373	N	N				y	y	y
40-49	Female	Black or African American	96	97.2	30.373	140	<150	9.3	1.69	258	N	N				y
90-99	Male	White or Caucasian	92	97.2	20.5	1568	534	16	0.53	198	N	N		y			y
70-79	Male	Black or African American	93	98.6	30.3	420	22000	5.5	0.73	214	Y	N		y
80-89	Female	Black or African American	100	97.7	25.4	614	49546	35	0.77	637	Y	N	y			y	y
50-59	Female	White or Caucasian	95	97.8	24.4732	1655	327	30	1.04	401	Y	N		y		y	y
90-99	Female	Other, White or Caucasian	97	97.6	15.1	271	482	4.1	1.15	253	Y	N	y	y			y	y
80-89	Female	Black or African American	99	97	25.4	275	8476	0.4	0.97		N	N		y		y	y
60-69	Female	Black or African American	92	99.5	35.6017	1018	900	5.4	1.45	494	N	N
80-89	Female	White or Caucasian	94	97.9	29.3315	371	275	0.4	1.66	157	N	N	y			y	y
70-79	Female	Black or African American	98	98.7	25.8219		1066	0.6	1.11		N	Y				y	y
70-79	Female	Black or African American	93	98.1	35.336	441	3458	11.7	0.06	303	N	N	y			y	y	y
50-59	Male	Black or African American	98	98.5	30	2445	749	20.4	0.42	1175	N	N		y		y	y	y
80-89	Male	Black or African American	91	98.9	26.4537	1358	543	10.6	0.73	412	Y	Y	y
80-89	Male	White or Caucasian	100	99.5	20.6	1301	233	22.7	1.22	388	Y	N					y
50-59	Female	Other	85	98.4	18.7167	2888	1115	7	1.25	1285	Y	Y
50-59	Female	Other	96	97.3	18.7167	2110	1807	1.3	0.5	690	Y	Y
80-89	Female	Black or African American	96	97.3	22.2948	1364	5331	4	0.7	436	Y	Y	y			y	y
70-79	Female	Black or African American	100	98.1	35.2785	2030	2030	28.1	1.87	395	Y	Y	y			y	y
40-49	Male	Black or African American	98	97.7	47.7499	1548	3500	3.2	1.48		N	N				y
50-59	Female	Other	90	101.1	34.0076	793	363	4.7	1.38	219	N	N					y
80-89	Female	Other	98	98.9	27.7	91	<150	0.3	1.24	183	N	N	y				y	y
50-59	Female	Black or African American	94	98.9	36.9075	503	919	6	2.08	267	N	N				y
50-59	Female	Black or African American	99	101	23.4	492	3456	3.6	2.31	223	N	N				y	y
50-59	Female	Black or African American	97	102.6	39.8	189	322	3.6	0.82	328	N	N				y
60-69	Male	Black or African American	93	97.5	27.2592	2374	7000	17	0.82	299	Y	N
60-69	Male	Other	97	98.6	34.4	88	<150	8.2	0.9	314	N	N					y
70-79	Female	Black or African American	96	100.8	22.0799	750	7457	27.7	1.34		Y	N	y			y	y
60-69	Female	White or Caucasian	93	97.7	29.7		2110	28	1.52		N	N					y
60-69	Male	White or Caucasian	95	101	28.7933	212	763	8.5	1.04	281	N	N				y	y
60-69	Male	White or Caucasian	94	98.1	19.5	125	423	4.4	1.07	381	Y	N	y				y
30-39	Male	Black or African American	98	98.2	30.5	126	618	0.5	1.53	229	N	N	y				y
60-69	Male	Black or African American	92	98.8	53.4	772	588	32	0.6	200	Y	Y	y			y	y
30-39	Male	Black or African American	92	97.4	19.9964	122	572	1	1.93	181	N	N				y	y
40-49	Male	White or Caucasian	97	99.8	28.1094	2522	1035	29.5	1.59	1654	Y	Y				y
50-59	Female	Black or African American	91	95.4	40.0909	772	472	7	1	417	Y	Y	y	y		y	y
80-89	Male	White or Caucasian	100		23.4467	1298	634	8.2	1.46	289	N	N	y				y
60-69	Male	Black or African American	97	97.7	30.9392	1088	2456	8.7	0.93	375	N	N				y	y
70-79	Male	White or Caucasian	94	97.5	35.0655	647	631	0.2	1.81	215	N	N					y
80-89	Female	White or Caucasian	100	97.4	19.3341	121	958	6	0.35	190	Y	N					y	y
70-79	Female	Black or African American	96	98	24.2658	1066	942	2.3	0.8	701	N	N				y	y
50-59	Female	Black or African American	99	100.8	38.9947	270	<150	2	0.76	542	N	N		y		y	y
30-39	Male	Other, Patient Refused, White or Caucasian	98	99.4	27.5707	3498	3025	5.1	6.22		Y	Y
30-39	Male	Black or African American	94	98.7	33	328	292	25	1.45	269	N	N
40-49	Male	Other	92	98.5	25.9569	726	800	27.6	0.96	258	N	N
30-39	Male	Other	94	102.5	28.0009	803	900	10.6	0.79	400	N	N
70-79	Male	White or Caucasian	95	98.6	27.2357	2190	792	7	0.63	268	Y	Y	y	y		y	y	y
40-49	Male	Black or African American	91	98.1	31.9269	1119	2317	5	0.57	405	Y	N		y		y	y
80-89	Female	Black or African American	96	99.3	21.7718	430	863	14.6	0.34	262	N	N	y				y
60-69	Female	Black or African American	98	100.9	31.7694	702	2147	1.2	0.51	251	N	N	y	y		y	y
70-79	Male	White or Caucasian	94	98.8	29.1938	580	842	2.7	1.22	163	Y	N					y
60-69	Male	Black or African American	96	98	26.9328	185	944	0.2	4.39	165	N	N				y	y
50-59	Male	Black or African American	97	98.6	47.137	376	<150	9.1	1.26		N	N		y			y
60-69	Female	Other	100	98.8	20.6	3062	9025	17.5	1.57	430	Y	Y		y		y	y
60-69	Male	White or Caucasian	92	97.7	27.8486	441	2341	17	0.93	233	N	N					y
70-79	Female	White or Caucasian	91	99	37.1154	566	684	1	1.2	330	N	N	y	y			y
70-79	Male	White or Caucasian	98	105.7	35.9245	4147	2303	13	0.36	451	Y	Y	y	y		y	y
30-39	Male	Black or African American	98	98.6	46.373	341	256	1.4	1.77	470	N	N					y
60-69	Male	White or Caucasian	100	98.7	24.5	13564	5816	13.1	4.72	447	Y	Y		y			y	y
90-99	Female	White or Caucasian			14.2589	5149	35000	16.6	1.97	555	N	N				y	y
60-69	Male	Other	95	99.4	31.6424	731	424	16.1	0.69	468	N	N					y
80-89	Female	Black or African American	91	100.7	19.7352	794	36938	8	1.18	549	Y	Y					y
60-69	Male	White or Caucasian	95	98.6	23.0859	622	632	26.1	1.14	535	Y	N				y	y
20-29	Female	Black or African American	100	98	29.1516	35	<150	0.8	1.66	144	Y	N
70-79	Male	White or Caucasian	91	97.6	21.6975	1056	8294	8.7	0.35	486	N	N					y
70-79	Female	White or Caucasian	91	98.3	25.9719	67	2490	5.3	0.28	216	N	N					y
60-69	Female	Other, White or Caucasian	95	97.8	19	4661	479		0.87		N	N	y	y		y	y	y
60-69	Female	Black or African American	94	98.7	21.416	487	309	7.1	0.87	329	N	N		y		y	y
80-89	Male	White or Caucasian	96	96.1	26.6	285	1807	4.3	0.3	462	N	N	y	y			y
70-79	Male	Black or African American	93	97.4	22.7811	>1500	2237		1.6	195	Y	N		y			y
20-29	Female	Other	97	98	45.6	209	676	7.2	1.27	346	N	N
40-49	Male	Other	95	98.1	46	950	283		0.94		N	N
80-89	Male	Black or African American	96	98.3	23.3045	200	454	5.3	0.28	299	Y	N	y	y			y
80-89	Male	White or Caucasian	90	97.9	22.1088	4813	6004	17.8	0.88	198	Y	N	y	y			y	y
30-39	Male	Other	100	98.5	26.101	967	725	22.5	0.99	332	Y	N				y
60-69	Female	White or Caucasian	96	103.1	29.1	1038	733	4.8	0.74	400	N	N		y		y	y
100-109	Female	Black or African American	96	98.1	31.8636	>1500	9795	7	0.81	568	Y	N		y			y
50-59	Male	Other	97	98.3	30.3	1177	13148	1	2.1	707	N	N				y
40-49	Male	Black or African American	98	98.3	21.3	1340	1849	2	2.75	315	Y	N	y			y	y
20-29	Male	Black or African American	96	98.6	20.1	1143	1200	18	0.37	152	N	N	y			y	y
40-49	Male	Other, White or Caucasian	98	97.5	32.0675	262	521	1	1.26	152	N	N		y		y	y
60-69	Male	Black or African American	98	98.4	27.8934	3337	3431	17.7	0.21	274	Y	Y	y	y		y	y
50-59	Male	Other	93	97.5	40.5242	1893	333	21.4	0.86	906	Y	Y				y	y
60-69	Female	Black or African American	97	98.8	30.043	11453	1740	30.9	0.3	517	Y	N		y		y	y	y
60-69	Male	Black or African American	92	99.8	21.4539	1394	397	1.9	1.51	362	N	N		y			y
60-69	Male	Black or African American	94	99.2	24.0742	424	1538	1.4	1.74	301	N	N				y	y
40-49	Female	White or Caucasian	95	99	28.5496	55	<150	0.2	1.79	453	N	N	y
80-89	Female	Black or African American	96	99.3	30.5	553	1013	11	0.63	433	N	N	y	y		y	y
80-89	Male	Other	94	99.6	29.4057	266	236	22.4	0.7	283	Y	Y	y			y	y
70-79	Female	White or Caucasian	93	97.7	38.5736	678	404	12.2	0.59	436	N	N	y				y
30-39	Female	Other	97	98.3	27.9536	205	<150	10.4	0.53	250	N	N				y
70-79	Female	White or Caucasian	87	98.2	23.6	4014	477	8.8	0.55	262	Y	N	y	y		y	y
50-59	Male	Other	93	100.1	30.9967	1375	252	30.7	1.2	773	Y	Y				y	y
60-69	Female	Black or African American	96	97.7	33.4337	215	<150	2.3	1.57	239	N	N	y	y			y
80-89	Female	Black or African American	98	98.5	26.3	3388	3545	15.6	0.7	256	Y	N	y	y		y	y	y
60-69	Male	Black or African American	94	97.6	32.2	11460	7562	25.6	1.59	468	Y	N	y	y		y	y
60-69	Male	White or Caucasian	94	100.5	35.7332	7	695	4	0.69	<10	N	N	y				y
70-79	Male	White or Caucasian	92	98	38.2714	565	2165	7.1	0.9	391	Y	N				y	y
50-59	Female	White or Caucasian	98	98.6	33.6	38	<150	3.4	0.42		Y	N		y			y	y
60-69	Male	Other	96	98.4	45.6	831	5130	21.2	1.44	389	N	N	y	y			y
60-69	Male	White or Caucasian	95	100.3	27.3463	6926	722	11.8	0.26	341	N	N	y	y		y	y
70-79	Male	Black or African American	95	98.8	25.4991	820	2262	45.6	0.72	201	N	N				y	y
50-59	Female	White or Caucasian	95	98.3	43.1284	142	380	5.5	1.01	318	N	N	y			y	y	y
70-79	Female	White or Caucasian	97	98.1	25.9662	142	237	0.1	2.46		N	N				y	y
30-39	Female	Black or African American	100	98.3	28.9	910	3798	22.4	<0.03	429	Y	N	y			y
90-99	Female	White or Caucasian	98	98.2	27.8963	326	736	3.7	1.82	257	N	N	y			y	y
50-59	Male	White or Caucasian	99	98.1	22.7077	167	287	4.3	1	281	N	N
80-89	Male	White or Caucasian	98	97.4	25.0094	419	555	3.8	0.83	123	N	N	y	y		y	y
50-59	Male	White or Caucasian	94	97.7	37	364	<150	1	3.24		Y	Y				y	y
40-49	Male	White or Caucasian	94	98.3	45.398	316	168	0.2	0.6	194	N	N				y	y
20-29	Male	Other	95	99	27.2905	1380	661	6.7	0.67		N	N				y
70-79	Female	Black or African American	93	99.1	27.8196	245	237	3.4	1.73		N	N	y	y		y	y
80-89	Male	Black or African American	93	92.7	27.5164	263	956	20	0.51	232	Y	Y				y	y
70-79	Male	Black or African American	96	97.5	33.6	692	426	16.3	0.87	735	Y	N	y	y		y	y
50-59	Male	Other	95	97.5	20.5957	250	167	1.3	0.76		N	N					y
30-39	Male	Black or African American	95	98.9	34.8641	779	274	0.2	0.65	499	Y	N	y			y	y
90-99	Female	Black or African American	91	98.3	28.3	647	403	2	0.8	478	Y	Y	y				y	y
90-99	Female	White or Caucasian	93	97.5	32.9005	339	653	20.6	0.36	207	N	N	y				y	y
70-79	Female	Black or African American	100	97.8	23.6		<150	<0.1	0.84		N	N		y		y	y
60-69	Male	Black or African American	94	98.3	24.2267	>2000	8345	34.8	1.32		N	N	y	y			y
60-69	Male	Black or African American	97	98.6	23.3	108	<150	<0.1	0.81	358	Y	Y					y	y
70-79	Male	White or Caucasian	93	98.4	31.1	613	6754	15.3	1.49	289	N	N					y
70-79	Female	White or Caucasian	90	98.1	44.4594	371	242	26.2	0.53	389	Y	N					y
80-89	Male	White or Caucasian	95	97.8		391	<150	0.8	2.25	146	N	N				y		y
40-49	Male	Black or African American	97	100.4	52.8878	2587	5645	10.3	0.94	459	N	N				y	y
40-49	Female	Other	96	98	33.4839	575	420	23.4	0.88	284	Y	N				y
60-69	Female	Black or African American	100	99.3	25.6828	197	<150	1.7	0.95		N	N				y	y	y
70-79	Male	Black or African American	98	99	15.4	>1500	1360	26	1.53	221	Y	N		y		y	y
60-69	Male	White or Caucasian	88	101.2	42.5	62	151	3	0.55	307	Y	Y	y	y		y	y	y
50-59	Female	Black or African American	87	98.2	41.9	448	342	4	0.49	489	Y	Y	y	y		y	y
70-79	Male	Black or African American	100	97.1	29			1	1.94		Y	N	y			y	y
80-89	Female	White or Caucasian	94	98.6	31.1	414	346	5	1.72	271	Y	N	y			y	y
20-29	Male	Black or African American	95	100.2	43.9	245	354	18.7	1.99	370	N	N				y	y
40-49	Male	Other	94	98	30.5	2227	395	17.1	1.2	636	Y	N				y
60-69	Male	White or Caucasian	94	99.4	26.0432	3117	207	11.5	0.48	200	N	N	y	y		y	y
60-69	Male	Other	100	97.5	30.0649	829	863	27.2	1.31	215	Y	Y	y				y
50-59	Female	White or Caucasian	92	99.2	18.5514	70	579	18	0.31	393	N	N					y
50-59	Female	Black or African American	92	98.1	49.6	1208	2490	12.1	0.83	288	N	N					y
20-29	Female	Other	99	98.5	26.7037	15	528	43	1.8	148	Y	N
40-49	Male	Black or African American	99	98	29.1672	1126	2989	12	1.02	161	Y	N		y		y	y
50-59	Male	Black or African American	95	98.1	32.7723	3465	206	7.5	1.55	416	N	N	y	y		y	y
60-69	Male	Black or African American	100	97.9	45.4	38	<150	9	1.13	176	Y	Y	y	y		y	y
80-89	Female	Black or African American	99	98.1	20.6736	628	765	6.2	1.13	198	N	N	y	y		y	y
70-79	Female	Black or African American	97	100	36.4879	266	179	2.5	2.01	182	Y	N					y
60-69	Female	Black or African American	97	98.9	34.5	2181	207	6.2	0.76	595	N	N				y	y
30-39	Female	Other	93	98.1	39.4	119	162	1.8	1.98	538	N	N				y
60-69	Male	Black or African American	97	98.2	27.7908	343	473	1.6	1.18	271	N	N				y
70-79	Male	White or Caucasian	97	97.7	17.3079	762	820	1.5	0.52	275	N	N	y				y	y
40-49	Male	White or Caucasian	93	98.9	33.8	100	<150	9.8	1.48	409	Y	N				y	y
90-99	Female	Black or African American	93	97.7	25.6	929	958	13	0.7	589	N	N	y	y			y
80-89	Female	Black or African American	98	98.6	19.5895	582	623	9.3	0.47	171	N	N	y				y	y
70-79	Female	White or Caucasian	99	98.5	32.8753	546	1088	4	1.27		N	N					y	y
90-99	Female	Other	96	97.4	24.7972	187	357	6	0.97	190	N	N				y	y	y
40-49	Female	Black or African American	97	98.3	26.4499	263	783	13	1.52	580	N	N	y	y		y	y
20-29	Female	Other	97	102.2	28.3	150		3.7	1.49	223	N	N				y
40-49	Male	Other	97	99.2	31.4	1151	297	5	1.06	386	N	N
60-69	Male	Other	96	98.1	28.5648	162	476	0.6	1.13	174	N	N					y
60-69	Female	White or Caucasian	90	98.8	31.7399	773	756	11.8	0.78	356	N	N
50-59	Male	Black or African American	88	101.5	36.0263	865	1200	11.6	0.9	465	N	N				y	y
20-29	Male	Black or African American	98	99	15.8689			6	2.73		N	N						y
20-29	Female	Black or African American	97	100.6	43	1229	4962	16.7	1.02	283	N	N
80-89	Female	White or Caucasian	98	99	17.3226	649	3938	14.5	0.59	419	N	N	y			y	y
40-49	Male	Other	96	101.1	33.5277	2059	415	24.3	2.62	563	Y	N				y	y
20-29	Male	Black or African American	95	99.6	19.9	163	927	8	1.21	294	N	N
80-89	Female	White or Caucasian	94	98.4	29.3315	213		<0.2	1.61	112	N	N	y			y	y
50-59	Female	Black or African American	93	99.6	42.7361	661	162	9	2.11		N	N					y
40-49	Female	White or Caucasian	93	100.8	38.3712	276	5286	25.1	1.01	566	N	N	y				y
80-89	Female	Black or African American	93	99.1	31.7074	350	11930	33.8	2.09	558	Y	N	y	y		y	y
30-39	Male	Other	96	99	27.7388	357	<150	11	1.28	205	N	N
30-39	Male	White or Caucasian	95	100.2	37.6	894	10084	29.6	1.24	330	Y	Y				y	y
50-59	Male	White or Caucasian	94	98.6	34.7663			5.3	1.68		N	N	y			y	y
80-89	Male	Black or African American	92	99.1	24.8606	1956	1111	29.1	1.85	186	Y	N		y		y	y
30-39	Male	Black or African American	95	98.4	30.913			0.7	1.6		N	N	y				y
20-29	Female	Other	96	97.9			3002	32	1.77	298	N	N
60-69	Female	Black or African American	100	98.1	18.7	3476	5671	1.1	2.23	404	Y	N	y	y			y	y
70-79	Female	White or Caucasian	98	99.2	21.9883	351	234	3.3	1.08	208	N	N						y
40-49	Male	Black or African American	98	102.3	36.6146	1662	8673	1.7	0.96	265	N	N					y
60-69	Male	Black or African American	95	98.6	32.9	569	557	23	1.04	904	Y	N	y			y	y
50-59	Female	Black or African American	93	97.5	38.7	4	213	0.3	2.8		N	N	y	y		y	y
70-79	Male	White or Caucasian	94	98.4	22.6847	185	<150	2.5	1.14	187	N	N	y				y
60-69	Male	White or Caucasian	97	100.1	23.9	5223	4236	15.3	1.5	255	Y	N				y	y
20-29	Female	Other, White or Caucasian	96	98.5	27.1	25	<150	17	1.38	107	N	N
80-89	Male	White or Caucasian	96	97.7	32.3	291	3043	0.1	3.04	270	N	N	y	y			y	y
80-89	Male	White or Caucasian	93	99.2	27.3	286	344	6.3	0.84	264	N	N					y	y
60-69	Female	White or Caucasian	92	97.7	45.1663	789	618	18.5	0.81	410	Y	N				y	y
70-79	Female	White or Caucasian	98	99	41.6	168	553	5.6	1.04	236	N	N	y			y	y
40-49	Female	Black or African American	97	97.6	31.0078	198	167	6	0.75	335	N	N
30-39	Female	Other	96	99.6	28.7824	120	<150	14	1.67	245	N	N
80-89	Female	White or Caucasian	96	98.5	32.3942	396	643	7.5	2.8	166	N	N	y				y	y
70-79	Female	White or Caucasian	96	99.3	22.1214	93	<150	3.8	0.7	197	N	N
70-79	Male	Black or African American	99	97.9	21.2998	1460	2431	3.4	0.77	259	N	N	y	y			y	y
60-69	Female	Black or African American, Other	91	99.6	41.9304	784	1200	2.5	1.36	259	N	N	y	y		y	y
90-99	Female	White or Caucasian	94	98.2	17.5911	71	<150	0.6	1.01	255	N	N	y				y
60-69	Female	Black or African American	97	99.8	28.5021	446	810	12.6	1.67	530	N	N					y
70-79	Male	White or Caucasian	93	98.1	32	1368	3486	5	1.83	180	N	N	y	y		y	y	y
80-89	Female	White or Caucasian	100	97.6	22.9	466	779	4.6	1.28	272	N	N	y	y		y	y
30-39	Male	White or Caucasian	95	99.3	30	164	<150	7.7	0.71	200	N	N
80-89	Female	White or Caucasian	98	99.4	17.2	280	342	8.8	0.41	204	N	N	y				y	y
50-59	Male	White or Caucasian	98	97.7	18.7		270	7	2.13	191	N	N	y			y	y
70-79	Male	White or Caucasian	94	98.3	23.6253	550	308	8.5	1.01	136	N	N
20-29	Female	Black or African American	95	98.3	35.4245	26	<150	12	2.5	138	N	N
50-59	Male	Other	94	102.3	27.2	1190	7652	5.4	0.77	509	Y	N				y	y	y
30-39	Male	Black or African American	97	97.9	36.9006	580		11.9	1.26	311	N	N				y	y
40-49	Female	White or Caucasian	98	98.2	47.234	248	310	5.4	1.08	283	N	N
30-39	Male	Other	92	98.3	29.2917	639	200	4	0.89	363	N	N				y
60-69	Male	Black or African American	91	98.4	31.9893	70	804	13	0.3	284	Y	Y		y		y	y
20-29	Male	Other	98	101.6	30.3814	515	150	10.2	0.74	362	N	N				y
70-79	Male	White or Caucasian	91	98.7	46.3	417	180	3.9	0.81	198	N	N					y
50-59	Female	White or Caucasian	91	100.8	40.5	655	342	3.4	0.96	460	Y	Y				y	y
60-69	Male	Black or African American	100	99.4	19.5405	95	<150	25	1.68	125	Y	N					y
50-59	Female	White or Caucasian	93	100	43.4229	186	1041	2.9	0.58	266	N	N	y	y		y	y	y
60-69	Male	Other	93	98.5	26.3151	1031	702	19.9	0.89	278	Y	N				y	y
50-59	Female	White or Caucasian	94	98.2	44.16	924	508	8.6	1.54	529	N	N				y	y
30-39	Female	Black or African American	92	100	49.1512	481	463	25.9	0.88	618	Y	Y				y
50-59	Male	Other	97	100.1	30.1109	479	346	19.8	1.28	371	N	N				y
40-49	Male	Other	94	98.4	32.3501	864	869	7.9	1.37	875	Y	N				y	y
20-29	Male	Other	96	97.6	25.8456	453	217	9	1.4	498	N	N
70-79	Female	White or Caucasian	88	98.4	24.2887	53	<150	<0.1	1.25	199	Y	N	y			y	y
50-59	Female	Other	96	97.7	21.5975	230	2958	5.7	1.15	199	N	N					y	y
60-69	Female	Black or African American	96	98	21.1416	340	1285	3	0.4	266	Y	N				y	y
40-49	Male	Black or African American	94	100	33.6701	87	<150	1.2	0.91	184	N	N					y
90-99	Female	White or Caucasian	98	97.6	15.009	396	567	1.3	1.72	161	N	N				y	y
50-59	Female	Black or African American	99	98.5	28.3	293	312	2.4	1.45		N	N
40-49	Female	White or Caucasian	100	100.9	31.0398	113	604	21.7	0.47	128	Y	N				y	y
20-29	Female	Black or African American	91	99.4	37.3	283	262	4	1	400	N	N				y
80-89	Male	White or Caucasian	97	98.5	31.6566	215	2234	0.3	2.88	268	N	N	y				y
90-99	Female	White or Caucasian	98	98.2	24.824	2928	5732	11.6	0.31	664	Y	N	y	y		y	y	y
60-69	Male	Other	95	102.4	28.539	279	<150	2.4	1.43		N	N				y	y
70-79	Male	White or Caucasian	95	97.9	34.1399	2099	17364	16.8	0.56	393	N	N	y			y	y
60-69	Male	Black or African American	92	99.2	50.2143	244	243	15.5	0.92	362	N	N				y	y
30-39	Female	White or Caucasian	92	98.8	58.4	95	300	0.9	2.03	222	Y	N				y
70-79	Female	White or Caucasian	97	99.3	21.9	216	564	0.4	0.9	250	N	N		y		y	y
20-29	Female	Other	94	98.1	50.2688	559	357	1.2	1.17	451	Y	N
50-59	Male	Other	96	101.4	22.2	916	259	6.3	0.83	285	N	N				y
60-69	Male	White or Caucasian	92	99.1	27.4	377	304	7.6	0.73	273	Y	N
90-99	Female	White or Caucasian	96	97.9	33.6	267	<150	<0.2	0.67	211	N	N	y				y
70-79	Female	White or Caucasian	96	98.2	36.5885	506	1002	13.8	0.39	491	N	N	y	y		y	y	y
60-69	Male	White or Caucasian	99	98.2	34.1702	218	<150	1.4	1.02	402	N	N	y				y
90-99	Female	White or Caucasian	94	97.2	30.0354	746	837	6.7	1.49	308	N	N					y
70-79	Male	White or Caucasian	99	99.1	22.6847	625	537	11.4	1.04	577	Y	N	y				y
70-79	Male	Black or African American	100	95.2	20.9	>1500	2620	3	1	225	Y	Y		y			y
40-49	Male	Other	94	102.8	27.9	449	200	35.2	0.51	297	Y	N				y	y
70-79	Female	Other	92	98.5	55.9	415	4714	20.2	0.72	311	Y	Y	y	y		y	y
30-39	Female	Other	100	98.2	45.4	150	713	2.9	1.12	255	N	N
70-79	Male	White or Caucasian	89	97.7	24.5304	78	593	9	0.59	174	N	N	y			y	y	y
80-89	Male	White or Caucasian	94	96.9	19.7			2.5	3.41		N	N	y				y	y
80-89	Male	Black or African American	93	99.6	24.2843	429	473	11.7	0.57	219	N	N	y	y		y	y	y
80-89	Male	White or Caucasian	95	98.8	24.4051	237	812	22.1	0.65		N	N		y				y
40-49	Male	Other, White or Caucasian	97	98.5	32.0675			0.5	1.91		N	N	y	y		y	y
70-79	Male	Black or African American	100	96.6	27.3	1982	4300	9.7	0.43	883	Y	Y	y			y	y
80-89	Female	Black or African American	98	97.9	25.0126	331	350	6	1.3	203	Y	N				y	y
30-39	Female	Black or African American	96	98.4	29.6872	144	248		0.8	158	N	N	y			y	y
90-99	Male	White or Caucasian	97	98.2	23.7677	1189	3111	8	0.69	441	N	N					y	y
60-69	Female	White or Caucasian	99	97.2	46.4	1776	878	34.5	0.18	144	N	N		y		y	y
30-39	Female	Black or African American	95	99.4	36.7	91	<150	6.4	1.25	263	N	N					y
50-59	Male	White or Caucasian	93	101.9	35.2157	158	<150	1.1	0.44	125	N	N				y	y
50-59	Male	Other	94	98.7	32.7677	535	153	6.4	1.07	267	Y	N				y
80-89	Female	Black or African American	95	98	14.8135	244	325	0.4	1.63	291	N	N					y	y
50-59	Male	Black or African American	94	95.4	24.0324	>100000	1070	37	0.67	324	Y	Y				y
70-79	Female	White or Caucasian	92	100.5	34.1695	163	514	6.4	1.18	421	Y	N	y	y			y
50-59	Female	Black or African American	94	98.9	36.4257	375	<150	9	0.95	338	N	N					y
40-49	Female	Other	92	98.4	38.2698	98	<150	1.3	1.61	185	N	N	y				y
50-59	Male	Black or African American	99	98.6	39.3	179	303	5.6	0.5	335	N	N				y	y
60-69	Male	Other	95	98.9	30.0649	1080		22.9	0.93	573	Y	Y	y	y			y
80-89	Female	Black or African American	95	98.2	22.7123	6452	802	13.9	1.54	585	N	N	y	y		y	y
70-79	Male	Black or African American	97	98.7	21.3872	178	1252	8	1.43	292	Y	Y		y		y	y
80-89	Female	Black or African American	94	97.6	28.2864	1880	456	7.4	1.92	441	N	N	y			y	y
30-39	Female	Black or African American	100	98.2	31.9474			2	2.5		N	N				y	y
60-69	Female	White or Caucasian	100	98.5	28.2088	293	234	10.3	1.96	385	Y	Y	y	y		y	y
70-79	Female	White or Caucasian	86	99.5	26.8873	177	967	4.6	1.65	213	N	N	y			y
60-69	Female	Other	95	97.8	34.7477	1598	6342	8.3	0.71	449	N	N						y
30-39	Male	Other	89	100.7	35.3614	1037	<150	0.9	1.43	280	N	N				y
70-79	Female	White or Caucasian	94	99.2	36.9075	92	242	4.2	0.54	243	N	N	y			y	y
40-49	Male	Black or African American	96	99.2	21.8242	2334	509	6.4	1.02	1032	Y	Y	y			y	y
50-59	Female	White or Caucasian	96	97.7	35.7654	781	6345	5.3	1.13	323	N	N
60-69	Male	Black or African American	99	98.5	29.2678	390	1091	0.3	0.82	321	N	N	y	y		y	y
90-99	Female	Black or African American	93	98.6	33.468	2059	5767	15.7	1.65	221	N	N		y		y	y
40-49	Male	White or Caucasian	94	98.1	25.9878	2605	435	15.1	1.5	456	N	N
70-79	Female	White or Caucasian	94	100.6	39.5976	166	342	1.5	0.73	174	N	N				y
50-59	Male	White or Caucasian	90	99.1	37.4294	1298	400	12.9	1.24	506	Y	N				y	y
60-69	Male	Other	97	98.3	36.6			<0.1	1.9		N	N	y				y
40-49	Female	Black or African American	92	100	54.499			4	1.7		N	N					y
50-59	Male	Other	98	99.3	29.3	3085	377	18.3	0.14	341	N	N	y	y		y	y
30-39	Male	Black or African American	92	99.3	29	2134	4328	16.3	1.52	317	N	N
20-29	Female	Black or African American	99	98.4	23.2	69	187		2.72		N	N				y
70-79	Male	Black or African American	98	98.2	16.1757	412	<150	<0.1	0.57	278	N	N	y	y			y	y
50-59	Female	Other	93	99	34.7568	1212	<150	7	0.53	410	N	N	y			y	y
70-79	Male	White or Caucasian	87	98.3	32.4			25.3	2.37		Y	Y	y	y		y	y
80-89	Female	Black or African American	96	98.2	31.4397	22	380	2.5	0.42	188	N	N		y		y	y
60-69	Female	Other, White or Caucasian	88	98.1	35.2	319	494	16.1	0.28	378	Y	N	y			y	y	y
40-49	Male	Black or African American	91	103	32.6817	667	542	12.3	0.63	267	N	N					y
60-69	Female	White or Caucasian	96	97.3	33.9829	402	863	6.2	1.1	404	N	N		y		y	y
40-49	Male	White or Caucasian			44.2112	833	201	8.6	0.96	419	N	N				y
20-29	Female	Other	98	101.1	23.3515	49	1524	5.5	1.21	242	N	N
60-69	Female	White or Caucasian	95	99.6	25.9	2053	2353	6.2	0.97	425	Y	N	y				y
60-69	Female	White or Caucasian	95	98.8	34.2835	101	<150	5.1	0.65	166	N	N	y	y		y	y
60-69	Female	White or Caucasian	97	98.5	29.0496	357	656	5.3	0.43	420	N	N	y	y		y	y
40-49	Male	White or Caucasian	95	99.4	27.194	461	756	7.6	1.06	289	Y	N
60-69	Male	White or Caucasian	93	97	16.7	1214	435	2.3	1.34	435	N	N	y				y
70-79	Male	Black or African American	99	99.7	23.704	324	1090		2.42	156	N	N	y			y	y
70-79	Male	White or Caucasian	94	97.9	43.4			1.3	2.05		N	N	y			y	y
70-79	Female	Black or African American	99	97.9	40.8308			0.6	6.29		N	N					y
30-39	Female	Black or African American	100	98.8	73.1435	174	758	18	1.23	723	Y	Y				y	y
40-49	Male	White or Caucasian	93	98	54.088			2.7	2.35		N	N	y				y	y
50-59	Female	Black or African American	91	98.9	29.211	438	270	16.9	1.13	448	N	N				y	y
70-79	Female	Black or African American	94	98.5	26.2775	1335	505	12.3	0.89	339	Y	N	y			y	y
60-69	Female	Black or African American	100	97.8	31.5			0.6	1.61		N	N	y			y	y
60-69	Male	White or Caucasian	96	97.4	42	252	455	9.3	1.45		N	N		y		y	y	y
60-69	Male	White or Caucasian	93	98	30.5493	1948	799	15.5	0.44		N	N				y
40-49	Female	Other	93	98.2	39.0556	192		0.9	2.16	263	N	N					y
60-69	Female	White or Caucasian	99	98	32.3	266	411	19.9	0.41	420	Y	Y	y	y		y	y	y
80-89	Female	Black or African American	96	97.9	22.9	3536		3.7	1.96	555	N	N				y	y
20-29	Female	Black or African American	92	100.1	33.4	285	1744	19.3	1.27		N	N		y
80-89	Female	White or Caucasian	89	98.8	22.1261	734	1605	8.7	1.13	386	Y	N	y				y	y
40-49	Male	Other	94	98.4	37.1835	1140	3315		1.09	248	N	N
50-59	Female	Other	95	97.3	30.8936	4361	1787	2.7	1.36	866	N	N
50-59	Male	Other	96	97.9	29.755	3432	693	9.6	1.31	575	N	N
60-69	Female	White or Caucasian	100	97.5	40.8	148		0.3	1.04	182	Y	N					y
30-39	Female	Other			29.0886			0.2	3.06		N	N
60-69	Female	Black or African American	95	98	37.1028	1220		26.6	0.54	414	Y	N	y	y		y	y	y
80-89	Male	White or Caucasian	94	98.3	28.1255	216	193	5.5	0.94	296	N	N	y			y	y
30-39	Male	Other	98	98.5	24.1266	2556		1.3	1.14		N	N					y
80-89	Male	Black or African American	94	97.4	24.0212	1670	1855	2.2	1.18	251	N	N		y			y
50-59	Female	Black or African American	76	98.2	30.9	451	8298	9	1.21	254	Y	N				y
40-49	Male	Other	95	99.4	39.9337	209	203	4	0.9	267	N	N
40-49	Female	Black or African American	93	102.4	25.6241	359		16.5	3.11	277	Y	N
40-49	Female	Other, White or Caucasian	95	98.9	31.4	19	<150	0.6	1.79	129	N	N				y	y
40-49	Female	White or Caucasian	98	97.9	47.265	1709	2879	20.5	0.1	247	Y	N				y		y
60-69	Male	Other	92	98.6	27.8	3644	250	13.1	0.35	479	Y	N				y
60-69	Female	Black or African American	100	98.9	28.6			1	0.93		N	N					y
80-89	Female	Black or African American	95	98.6	30.5424			6.5	1.53		Y	N				y	y	y
20-29	Male	Black or African American	99	98	20.6	17	600	13	2.18	180	N	N						y
50-59	Male	White or Caucasian	97	97.1	41.4			0	1.63		Y	N	y			y	y
70-79	Female	White or Caucasian	97	98	25.1983	755	945	7.5	0.46	206	N	N	y	y		y	y
90-99	Male	White or Caucasian	93	98.6	23.3	365		3.8	3.37	152	N	N	y				y	y
60-69	Female	Other	98	98.9	27.8	251	176	7	1.81	220	N	N				y	y
50-59	Female	White or Caucasian	95	102.6	31.7517	168	236	6.2	1.04	213	Y	N	y			y	y	y
50-59	Male	Other	96	99.5	26.3	>100000		5.6	0.87	572	Y	N
70-79	Male	Other	100	97.5	22	261	1064	1.5	1.23	200	Y	N	y	y		y	y
60-69	Male	White or Caucasian	92	99	33.4	46	191	13.3	0.7	530	Y	N	y			y	y
60-69	Female	White or Caucasian	94	98.9	31.1	330	362	5.8	0.87	357	N	N
50-59	Female	Black or African American	95	100.5	44.1	291		3.7	1.22	455	N	N				y	y
60-69	Male	White or Caucasian	95	98.1	27.6	318	562	27.9	0.39		Y	N	y			y	y
50-59	Female	Black or African American	95	98.4	30.437	107	954	8	2.37	209	N	N	y			y	y
40-49	Male	Other	98	98	17.8191	307		8	1.38	136	N	N	y				y
40-49	Female	Black or African American	95	98.5	53.3651	1912		19.5	1.55	425	N	N					y
30-39	Male	Black or African American	94	97.9	29.755	116	343	1	1.3	241	Y	N	y	y		y	y
60-69	Male	White or Caucasian	92	98.6	27.1	116		4.6	0.6	224	N	N
60-69	Female	Black or African American	92	100.3	35.9	2314		20.1	1.43	839	Y	Y				y	y
60-69	Male	Black or African American	98	98.4	22.6	5559		14	1.2	619	N	N		y			y
80-89	Female	White or Caucasian	98	98.3	14.6759	114		0.2	0.57	206	N	N					y
30-39	Male	Black or African American	93	99.5	25.3972			3.2	4.69		N	N	y	y			y
70-79	Male	Black or African American	99	98.2	24.3	2807	1042	30.1	1.77		N	N		y		y	y
60-69	Male	Black or African American	100	99.3	19.5405	202	449	12	0.89	236	Y	Y	y			y	y
80-89	Female	Black or African American	100	98.4	26.5	869		7	3.52	212	Y	N	y			y	y	y
20-29	Female	Other, White or Caucasian	95	98.6	44.6	299	200	1.5	2.26	445	N	N				y
50-59	Female	Other	98	98.3	26.9532	62		0.2	1.22	171	N	N					y
60-69	Female	Black or African American	97	99.1	26.1	2438	1010	5.8	0.66	160	N	N		y		y	y
80-89	Female	Patient Refused, White or Caucasian	92	98.9	22.3	91		5.9	0.92	186	N	N	y				y
60-69	Female	White or Caucasian	95	97.7	40.7242	703	381	10	0.84	402	N	N
60-69	Female	Black or African American	90	100.2	44.9	42		1.8	0.56	267	N	N	y	y		y	y	y
60-69	Male	Black or African American	94	102.9	36.8022	642		4	0.52	394	N	N		y		y	y
80-89	Male	Black or African American	90	98.4	18.7228	2052		13.7	<0.03		N	N	y	y		y	y	y
30-39	Female	White or Caucasian	95	98.4	46.6407	148	236	19			N	N					y
80-89	Male	White or Caucasian	95	99.1	24.4	794		6	1.91	306	N	N
60-69	Female	Other	95	98.8	33.6	273	163	6.3	1.4	401	N	N				y	y
50-59	Male	White or Caucasian	90	98.6	33.7319	1271	354	3.6	0.87	558	N	N					y
70-79	Female	Other	98	97.1	26.5	1040	424	13.4	0.28	661	Y	Y					y
40-49	Male	White or Caucasian	95	98.6	28.12	92		1.7	1.08	121	N	N					y
60-69	Female	Black or African American	90	102.3	28.4181	383	307	7.9	3.1	416	N	N					y
60-69	Male	White or Caucasian	96	99.3	29.9578		2503	13	1.19	225	N	N				y	y
50-59	Male	Other	98	98.8	30.7	382		30.3	0.58	474	Y	Y				y
60-69	Female	Black or African American	91	100	29.9337	954		33.5	2	366	Y	N				y	y
60-69	Female	White or Caucasian	94	97.7	38.2	207	1893	1.6	0.83	241	Y	Y	y	y		y	y
80-89	Female	Black or African American	94	98.7	9.16299	468	11827		1.12	286	N	N				y	y
60-69	Male	Black or African American	98	99.8	33.0504	1203	702	15.2	1.49	339	Y	N	y	y			y
90-99	Female	White or Caucasian	96	97.8	21.3			6.3	1.18		Y	N	y				y
60-69	Male	Black or African American	80	98.7	34.789	455	1055	14	0.9	665	Y	Y	y	y		y	y
80-89	Female	Asian	96	98.4	26.7	420	194	9	0.73	378	N	N	y				y	y
30-39	Female	Black or African American	98	98.6	35.7277	269		23.9	1.5	179	Y	N
40-49	Female	White or Caucasian	95	98.7	31.9	1008	238	29.6	0.82	548	Y	N
80-89	Male	White or Caucasian	99	98.3	26.2	275	294	0.7	1.02	511	Y	N	y	y			y	y
80-89	Female	White or Caucasian	95	98.2	34.0964	25893	301	3.8	1.21	1562	Y	N	y	y		y	y
40-49	Female	Black or African American	86	101.9	42.7	111	171	9	0.79	281	Y	Y				y	y
80-89	Male	White or Caucasian	99	97.7	19.2			0.3	5.77		N	N					y	y
80-89	Female	White or Caucasian	93	92.6	29.2	224	548	13.3	1.49	135	Y	N				y	y
40-49	Male	Other	91	101.3	26.5	2498	548	15	0.2	415	N	N
60-69	Male	Black or African American, White or Caucasian	95	97.6	35.4379			3.3	0.41		N	N	y			y	y
30-39	Male	Black or African American			29.5002			3.9	0.79		N	N
80-89	Female	White or Caucasian	98	99	21.7267	167	875	0.7	5.33	350	Y	Y		y		y	y
80-89	Female	Black or African American	98	96	22.1563		2633	1.3	1.37	223	Y	Y	y			y	y
40-49	Female	Black or African American			37.6515			0.6	1.21		N	N					y
30-39	Female	Black or African American	100	98.5	32.8391			0.2	1.36		N	N				y	y
40-49	Female	Black or African American	97	98.4	32.2606	131		3.1	1.71	270	N	N				y	y
50-59	Male	White or Caucasian	96	98.4	36.2436	258	159	3.1	1.07	188	N	N				y	y
50-59	Female	Black or African American	98	98	63.7477	104		5.6	1.01	283	N	N					y
50-59	Male	Black or African American	91	99	31.1329	1615	181	9.1	1.63	356	N	N				y
70-79	Female	White or Caucasian	100	97.8	21.2477	346		0.4	2.03	202	N	N					y	y
70-79	Female	White or Caucasian	92	98.2	40.6	238	215	5.3	0.97	300	N	N	y			y	y
60-69	Female	White or Caucasian	98	98	29.8	105	386	10.9	0.71	173	N	N					y
50-59	Male	White or Caucasian	94	98.8	51.8239	88		0.1	2.24	277	N	N	y				y
60-69	Female	Black or African American	93	103.2	21.9688	1224		8.1	1.04		N	N
60-69	Female	Black or African American	97	98.7	23.8	130		7.8	0.57	193	Y	N					y
70-79	Male	Black or African American	96	97.8	38.3911	1092		17.3	1.25	206	N	N	y			y	y
40-49	Male	Black or African American	94	97.3	38.4	231		0.5	3.52	353	N	N					y
60-69	Female	Black or African American	100	97.5	22.887	541	50329	19	1.98	275	N	N					y
50-59	Male	Black or African American	98	98	33.2295	423	2698	0.5	0.92	297	N	N	y	y			y
80-89	Female	White or Caucasian	96	97.9	30.3084	55		2.5	1.39	205	N	N				y	y	y
20-29	Male	Black or African American	96	100.3	52			1.2	1.17		N	N	y			y
80-89	Male	Black or African American, Other	95	97.8	26.6	137	287	1	1.63	201	N	N				y	y
60-69	Male	Black or African American	98	97.5	21.6151	409	390	4	2.99	175	N	N	y			y	y
50-59	Female	Black or African American	91	99.1	32.9	373	436	32.8	1.3	370	Y	N				y	y
40-49	Female	Other	92	98.1	41	37	1850	2.4	1.75	250	N	N	y	y			y
70-79	Male	White or Caucasian	97	98.3	26.6	224	3615	9.2	1.45		N	N	y			y	y
100-109	Female	White or Caucasian	97	99.5	19.0198	2448		13.2	0.74	284	Y	N		y			y	y
60-69	Male	Black or African American	97	101.7	17.0101	1689		29.7	2.79	157	N	N	y	y		y	y
70-79	Male	White or Caucasian	92	99.6	21.1071	207	<150	3.7	0.69	139	N	N	y			y	y
60-69	Female	Black or African American	97	99.9	44.1	133	1206	7	1.28	222	Y	N	y			y	y
40-49	Male	White or Caucasian	100	97.5	35.6	1205	191	2.3	2.75	629	Y	N				y
40-49	Female	Other	96	97.2	29.9503	244		15.4	1.28	316	Y	N				y
80-89	Male	White or Caucasian	97	97.4	24.1678	230		3.7	1.37	233	N	N
60-69	Male	Black or African American	94	100.2	33.2132	536	296	18.8	1.06	383	N	N	y				y
60-69	Male	White or Caucasian	93	98.2	30.922	641		6.3	0.68	274	N	N				y	y
30-39	Male	Other	97	100.9	37.7472	829	<150	8.4	1.35	804	N	N
20-29	Male	Other	96	99.2	40.2	384		2.3	1.04	255	N	N
70-79	Male	Black or African American	99	89.4	18.1218	925		0.7	1.17	170	Y	N					y
70-79	Male	White or Caucasian	96	98.2	25.9	146	552	5.4	0.98	219	Y	N	y			y	y
70-79	Male	Other	91	98.7	22.9551	409	234	9.9	0.79	270	N	N	y			y	y
70-79	Female	Black or African American	96	97.3	28.9	263		0.3	1.35	192	N	N	y	y			y
80-89	Female	White or Caucasian	100	98.4	19.3013	14		0.4	1.5		N	N	y	y			y
50-59	Male	White or Caucasian	91	98.3	33.4501	2324	192	6	0.61	975	Y	Y				y	y
80-89	Female	White or Caucasian	100	98.8	26.4358	889	28053	16.6	2.23	483	Y	Y				y	y
70-79	Male	White or Caucasian	93	103.1	30.6804	217	280	13	1.06	323	N	N				y	y	y
40-49	Male	Black or African American	86	95.1	27.338	1515	3135	2.3	1.82	356	Y	Y	y	y		y	y
70-79	Male	Black or African American	92	98.3	24.9	1120	265	14.1	0.6	373	Y	N	y	y		y	y	y
40-49	Female	Other	85	99	29.5548	6269	250	21.3	0.58	457	N	N	y	y		y	y
50-59	Female	Black or African American	97	97.4	22.1			1.3	4.14	207	Y	N		y		y	y
80-89	Female	Black or African American	99	98.4	25.0834	1284	2394	39	1.74	246	Y	N				y	y
40-49	Female	Black or African American	93	98.7	35.5517	281	304	1.2	1.43	287	N	N
40-49	Male	Black or African American	98	98.5	33.6701	284	234	1.3	1.35	486	Y	Y				y	y
70-79	Male	White or Caucasian	94	99.8	22.4662	5999		>70.0	0.72	427	Y	N	y			y	y
60-69	Female	White or Caucasian	99	97.2	34.9963	166	289	8.7	0.56	198	Y	Y	y	y			y	y
30-39	Female	Native Hawaiian or Other Pacific Islander	95	98.1	43.2595	423	235	7	2.67	278	N	N				y
70-79	Female	White or Caucasian	100	98.4	21.9809	984	2207	8.6	1.69	631	N	N	y			y	y
80-89	Male	White or Caucasian	96	97.9	35.9			10.5	0.26		Y	N	y				y
80-89	Female	Other	98	98	15.1086	382	2301	16.2	0.39	238	N	N		y
20-29	Male	White or Caucasian			26.0698			<0.1	2.24		N	N
70-79	Female	White or Caucasian	97	99	40.1	107	338	0.9	2.55	201	Y	Y	y			y	y
50-59	Female	Other	97	98.4	47.804	38		0.8	1.79		N	N					y
70-79	Male	White or Caucasian	95	98.2	21.684	1719		16.9	3.49	200	N	N	y	y
50-59	Male	Other	91	99.2	25.8532	551		3.4	0.52	326	N	N
30-39	Male	White or Caucasian	92	98.3	27.7379	744	744	12.2	0.89		N	N
50-59	Male	White or Caucasian	96	97.9	40.2459	443		0	1.39	219	Y	Y	y			y	y
70-79	Female	Black or African American	94	97.8	20.7385	292		5.6	0.64	198	N	N	y				y	y
50-59	Male	Other	93	99.5	31.9573	2414		22.9	1.9	356	N	N				y
30-39	Male	White or Caucasian	98	97.5	24	93	<150	<0.1	5.46	273	N	N
70-79	Female	Black or African American	94	99.2	38.7	81	349	3.2	0.75	215	N	N					y
30-39	Male	Other	96	98.9	34.6	1045	272	23.5	1.06	829	N	N				y
30-39	Male	Other	96	96.9	26.6461	617	14255	34	2.36	689	Y	Y		y		y	y
50-59	Male	Black or African American	98	97.8	41.6492	419		5.7	1.82		N	N	y				y
40-49	Male	Other	98	98.6	28.8882	1719	<150	2.9	1.05	221	N	N				y
70-79	Male	Black or African American	96	97.9	23.1351	1890	353	22.1	0.28	111	N	N	y	y		y	y
60-69	Male	Other	96	98.4	27.6451	171	188	6.9	0.56	228	N	N					y
30-39	Male	Other	93	98.4		951	165	6.2	0.77	511	N	N				y	y
80-89	Female	White or Caucasian	96	98.5	32.9468	111	331	12.4	1.12	308	N	N	y			y	y
20-29	Male	Other	96	98.9	22.7916	361	<150	0.1	2.2		N	N
50-59	Female	Black or African American	95	98.8	41			8.6	1.46		N	N				y	y
20-29	Female	Other	100	99.9	27.2	14	2057	1	0.68	126	N	N
40-49	Male	Black or African American	89	99.8	49.5	323	<150	4.5	1.79	289	N	N	y				y
30-39	Male	Other	95	99.8	37.7638	1452	<150	6.4	1.22	325	Y	N				y
80-89	Female	Black or African American	92	98.7	34.5851	104		2	1.27	403	Y	N	y	y			y
60-69	Male	Black or African American	94	98.5	23.7238	507		6.3	0.92	304	N	N	y					y
40-49	Male	Other	95	99.2	34.5367	705	<150	20.6	0.87	462	N	N
50-59	Female	White or Caucasian	97	97.8	49.0852	152	437	4	1.1		N	N				y	y	y
50-59	Female	Other	97	98.9	25.257	199	770	6	3.01	211	N	N				y
80-89	Male	White or Caucasian	100	97.9	25.2	419		12.6	0.54	470	Y	N						y
50-59	Female	Black or African American	96	97.6	57.4	122		4.2	2.22	281	N	N	y			y	y
70-79	Male	Black or African American	92	98.6	34.7	733	368	17.7	0.44	399	Y	N	y			y	y	y
70-79	Female	Other	94	98.5	37.8461	378	344	9.1	0.83	256	N	N					y
50-59	Male	Other	94	98.5	28.3	9970	354	5.7	1.06	450	N	N					y
70-79	Female	White or Caucasian	97	97.6	22.7	163	1032	4.3	0.73	259	N	N
50-59	Female	Other	93	98.7	29.8	471	604	38.8	1.01	568	N	N				y
80-89	Male	Other, White or Caucasian	99	98	21.3	208	2450	3.9	0.65	162	N	N	y	y			y
40-49	Male	White or Caucasian	97	98	30.8		738		1.1	558	N	N					y	y
40-49	Female	Other	95	98.7	36.9	753	221	6.6	1.07	372	N	N
70-79	Female	Black or African American	100	99.5	26.6			10.4	1.26	435	N	N					y
20-29	Female	Black or African American	100	98.6	34.5593			2.5	1.41		Y	N				y
50-59	Female	White or Caucasian	94	95.8	16.9	227		3.9	0.4	240	Y	N				y		y
50-59	Male	Other	98	97.8	29.5	1287	822	16.7	0.74	710	Y	Y	y			y	y
30-39	Male	White or Caucasian	97	98.1	34.6	1969	9692	31.5	0.7	703	Y	Y				y	y
80-89	Male	White or Caucasian	90	101.1	34.7	180		1.7	0.8	188	N	N	y			y	y
30-39	Male	Other	100	95.6	31.4079	1194	2197	32.7	0.99	718	Y	Y					y
40-49	Male	Black or African American	96	100.4	38.3797	1365		3.3	2.8	316	N	N				y
30-39	Male	Black or African American	94	103.2	57.0377	293		3	1.27	348	N	N					y
20-29	Female	Other	99	100	25.9163	98	1010		1.1	330	N	N
20-29	Female	Other	100	99.6	17.9	69		5	1.92	327	N	N
70-79	Female	Black or African American	93	97	25.3	2098		45.4	0.47	672	Y	Y				y	y
50-59	Male	Other	96	97.6	25.2495	1043	267	17.3	0.23	387	N	N					y
60-69	Male	White or Caucasian	96	97.4	22.8049	468	2221	7.4	0.22	389	Y	N	y	y		y	y
50-59	Female	Black or African American	92	97.8	44.2199	132	216	2.7	2.18	256	Y	N				y	y
50-59	Female	Black or African American	91	99.1	37.9778	78		1.4	0.7	268	Y	N				y	y
40-49	Male	Black or African American	97	98	28.2359	305	259		0.45	232	N	N
70-79	Male	White or Caucasian	99	99.5	23.7			3.3	1.15		N	N	y	y		y	y
60-69	Male	Black or African American	91	99.5	25.5	531	234		0.36	392	Y	N				y	y	y
70-79	Female	Black or African American, Other	94	97.5	51.4	187	447	1.7	1.49	217	N	N	y	y		y	y
50-59	Male	Other	90	103.1	36.2943	1598		6.4	0.44	352	Y	N				y
30-39	Male	White or Caucasian	96	98.7	32.3539	1063	532	3.6	1.19	553	Y	N					y
30-39	Male	Black or African American	96	97.8	20.3587	>1500	486		5.74		Y	N
30-39	Male	Black or African American	100	97.6	25.308	3888	893	3	0.22	415	Y	Y		y			y
80-89	Male	Black or African American	89	100.3	29.755	4944		13.9	1.06		N	N		y		y	y
70-79	Female	Black or African American, Patient Refused	93	98.8	24.4	1231		30.5	0.75	437	Y	N				y	y
70-79	Female	Black or African American	89	98.4	26	1083		5.8	0.73	409	Y	N	y			y	y
60-69	Male	Black or African American	98	97.4	27.9	165		8.6	2.29	667	N	N					y
70-79	Male	Black or African American	100	100	22.9465	341		2.7	1.65	243	N	N					y
40-49	Male	White or Caucasian	99	98.9	29.9562	1095	2982	1.5	0.26	308	Y	Y				y	y
60-69	Male	Other	99	98.7	24.4	468	348		0.5	249	N	N				y	y
50-59	Male	Black or African American	94	100.3	28.3	>2000		17.1	1.05	638	N	N
40-49	Male	Black or African American	97	97.7	31.309	1281		17.8	0.83	531	Y	N
80-89	Male	White or Caucasian	99	98.2	26.1398	993	1594	9.6	0.71	>2500	Y	N	y	y		y	y	y
60-69	Male	Black or African American	93	99.5	27.4	4514		9	0.67	491	Y	N	y			y
60-69	Female	Black or African American	100	98.7	26.9	1263	1111	10.4	1.18		N	N	y	y		y	y
90-99	Female	Black or African American	96	98.3	18.2367	257		8.3	0.66	267	N	N		y		y	y
50-59	Male	Black or African American	94	97.7	35.9	2550		35.5	1.57	576	Y	N	y				y	y
40-49	Female	White or Caucasian	94	99.2	45.3788	175	<150	1.9	0.87	329	N	N
50-59	Male	Other	92	98.5	31.2798	1350	806	0.5	0.61	901	Y	Y
40-49	Male	Black or African American	95	98.4	27.8926	2573		8.6	1.92	247	N	N				y
60-69	Female	Black or African American	97	99.3	57.2	498		3.1	1.47	179	Y	Y	y			y	y
70-79	Male	White or Caucasian	94	99.4	21.1	98		18.6	0.39	199	Y	Y						y
50-59	Female	White or Caucasian	99	98.1	50	108	1360	1.5	1.8	600	N	N
20-29	Female	Other	98	100.4	29.4024	89	2763	5.4	1.11	188	N	N
60-69	Female	Black or African American	95	98.6	41.5976	586		27.3	0.95	449	Y	N				y	y
50-59	Female	Black or African American	93	98.4	35.7686	324	228		1.5	306	Y	N				y	y
40-49	Male	Black or African American	98	98.9	33.8	433	346	10.2	1.05	901	Y	N	y
60-69	Male	Black or African American	95	97.7	32.7	1279		4.4	0.62	662	Y	N		y		y	y
70-79	Female	White or Caucasian	94	98.3	25.2393	330		4.2	0.75	255	N	N					y	y
80-89	Female	White or Caucasian	96	98.3	32.9468	281	522	8	2.28	369	N	N	y			y	y
20-29	Female	Other	94	100.1	25.3489	31	1547	3.1	0.53	175	N	N
30-39	Female	White or Caucasian	98	98.2	46.6407	80	316		1.9	295	N	N					y
30-39	Female	Other	92	98.7	30.0017	253	261	8	0.72	284	N	N
70-79	Female	White or Caucasian	91	100.1	28.3	118		12.1	0.79	209	N	N
50-59	Female	Black or African American	99	99	49	747	184	11.7	0.42	383	Y	N		y		y	y	y
50-59	Female	Other	95	98.3	46.1936	77	163		1.99	280	N	N	y			y	y
70-79	Female	White or Caucasian	98	98.2	27.4	218	175	1.9	0.51	186	N	N	y			y		y
50-59	Female	Black or African American	92	98.8	28.0212	37	913		4.8	188	Y	N	y				y
80-89	Female	Asian	97	102.2	26.2741	729		5.5	2.53	308	N	N				y	y
60-69	Male	Asian	97	98.2	22.5	353	479	2.3	2.8	261	Y	N				y	y
30-39	Male	Black or African American	95	99	35.4379	1088		10.7	0.33	263	N	N					y
70-79	Male	White or Caucasian	96	98.7	33.3784	63	<150		0.6	164	N	N	y	y			y
40-49	Male	Black or African American	100	98.1	15.783	1557		<0.1	0.84		N	N				y	y
50-59	Male	Black or African American	90	102	26.9595	12152	266	16	1.26	301	N	N				y	y
60-69	Male	Black or African American, Patient Refused	98	99.7	25.1022	501	391	3	0.96	340	N	N	y	y		y	y
30-39	Male	Other	95	98.5	27.3614	681	372	30	0.94		N	N
30-39	Male	Other	95	98.2	30.9256	487	<150	17.7	0.87	267	N	N
60-69	Female	White or Caucasian	95	98	33.7049	64	<150		3.15	141	N	N				y	y
20-29	Female	Other	97	98.7	29	900		1.3	1.2	506	Y	Y				y
50-59	Female	Black or African American	96	102.2	21.3972	320		4.8	2.42	370	Y	N				y	y	y
20-29	Male	Black or African American	92	98.2	44.6	289	<150		1.36	234	N	N
50-59	Male	White or Caucasian	96	98.4	30.7822	290	156	7.4	0.7	183	N	N				y	y
50-59	Female	Black or African American	95	99.8	49.5	243	441	4.4	1.84	464	N	N				y	y
80-89	Female	Black or African American	96	97.6	31.4482	645	456		1.13	349	N	N	y	y			y
80-89	Male	White or Caucasian	83	98.4	28	1982	3487	8	1.36	195	N	N	y	y		y	y
50-59	Female	White or Caucasian	100	102.7	19.8	271	544	20	1.67	200	N	N				y	y
60-69	Female	White or Caucasian	100	98.1	25.3513	131	<150	17.9	0.88	306	N	N					y
50-59	Male	White or Caucasian	95	99.5	21.2335	331	2907	6.6	1.12	201	Y	Y	y			y		y
50-59	Male	Black or African American	94	99.2	38.3063	560	175	5.1	0.94	346	N	N				y	y
50-59	Female	Other	80	101.5	31.5	>1500	62737		1.8	2454	Y	Y				y
40-49	Male	Black or African American	91	98.2	22.8	222	<150	6.9	1.39	251	N	N					y
50-59	Female	Black or African American	95	98.5	37.4155	646	924	13.2	0.8	323	N	N
50-59	Male	Other	97	100.6	40.9	448	562	22.6	1.45	326	Y	N				y	y
70-79	Female	Black or African American	97	99.3	33.6			12.5	1.94		N	N				y	y
30-39	Female	Other	100	98.1	36.9	25	<150	<0.1	0.77	180	Y	Y					y	y
70-79	Female	White or Caucasian	94	98.2	28.9	110	<150	5.7	0.57	212	N	N					y	y
30-39	Female	Other	91	98.9	34.3262	374	<150	4.2	2.23	472	N	N
20-29	Female	Black or African American	95	92.5	26.7873	761	2413	14.3	1.97	461	Y	N				y	y
50-59	Female	Black or African American	91	97.1	54	602	864	19.1	1.25	369	N	N		y		y	y
60-69	Female	White or Caucasian	88	97.4	41.6619	446	334	9.4	1.7	307	Y	N				y	y
40-49	Male	Black or African American	96	99.6	22.2898	4950	1297	13.4	0.16	366	Y	N
60-69	Female	Black or African American	93	98	22.8	49	257		2	155	N	N	y	y			y	y
70-79	Female	White or Caucasian	94	103.1	26.8837	392		3.6	0.75	168	Y	N	y	y			y	y
70-79	Male	White or Caucasian	94	98.2	29.0223	977	454	4.6	0.23	354	N	N	y
20-29	Female	Black or African American	92	98.2	38.3682	50	151		1.4	223	N	N
50-59	Male	Black or African American	98	97.8	22.7	1464		6.4	1.86	202	N	N		y		y	y	y
50-59	Male	White or Caucasian	98	97.7	27.4951	1483	1429	13.5	2.3		N	N
70-79	Male	White or Caucasian	93	97.5	19.3729	541	1457		0.5	554	Y	Y	y			y
50-59	Male	Black or African American	94	99.5	54.5	324	742	7.3	1.51	554	Y	Y	y			y	y
70-79	Female	Black or African American	89	98.9	31.1	455	275	33.5	1.14	792	Y	Y				y	y
70-79	Female	White or Caucasian	95	99.1	30.5	181	261	2.7	1.21	483	N	N		y			y
20-29	Female	Black or African American	96	98.8	29.9503	98	<150	0.3	2.24		N	N				y
70-79	Female	White or Caucasian	99	98.2	30.4			18.2	1.22		N	N	y	y		y	y
30-39	Male	Black or African American	100	98.2	53.0317	112	<150		1.28	101	N	N
80-89	Male	Black or African American	92	98.9	23.6286	542	1716	18.9	1.65	420	N	N	y				y
40-49	Male	Black or African American	91	99.4	50.8702	547	429	2.1	1.44	596	Y	N	y			y	y
60-69	Male	Black or African American	96	98.1	33.2781	554	183		2.17	134	N	N
60-69	Male	Black or African American	97	98.4	23.6	621	606		0.52	172	N	N		y		y	y	y
30-39	Male	Black or African American	92	98.2	45.9	20649	45000	6.7	0.75	772	Y	N				y	y
60-69	Female	White or Caucasian	96	99	30.3585	99	<150	13.9	0.92	135	N	N
40-49	Male	Black or African American	100	97.1	35.7	714	3256	0.6	1.92	>2500	Y	N				y	y
50-59	Female	Black or African American	99	97.6	45.3426	451	169	1.4	1.08	294	N	N		y		y	y
80-89	Male	White or Caucasian	94	99.9	23.1	106	<150	14.1	1.12	387	Y	Y	y	y			y
90-99	Male	White or Caucasian	93	98.6	26.3096	16	<150	1	0.46	245	Y	Y	y	y		y	y
30-39	Male	Asian	98	98.7	21.5204	584	902	2.4	1.01	332	Y	N
50-59	Male	White or Caucasian	95	97.7	30.0649	744	512		0.8		Y	Y				y
30-39	Female	Other	96	97.8	47.6936	22	<150	5.3	1.18	164	N	N
60-69	Male	White or Caucasian	96	98	24.1	327	316	28.7	1.61	225	Y	N				y
40-49	Male	Other	92	100.5	38.6708	749	266	33.1	0.37	420	N	N
60-69	Male	Black or African American	97	98.7	26.6	655	9865	17.8	0.24	330	N	N		y		y	y
70-79	Female	White or Caucasian	96	99.1	20.9	85	274	2.5	1.86	184	N	N	y				y
60-69	Female	Other	93	100.8	26.6	213	1246	44.8	1.43	217	Y	N				y	y
20-29	Female	Other	98	99.8	17.9	271	571	7	0.76	211	N	N		y			y
20-29	Female	Black or African American	100	98		105	747		0.91		Y	N
50-59	Male	White or Caucasian	94	99.1	29.037	92	236	0.9	3	159	N	N	y				y	y
20-29	Male	Other	93	101.3	32.0588	216	151	5.8	1.16	386	N	N
70-79	Female	White or Caucasian	99	98.1	29.0496	70	187		1	183	N	N				y	y	y
50-59	Male	Other	97	97.4	37.2913	1144	230	9.6	0.88	348	Y	N	y			y	y
60-69	Male	Black or African American	89	97.4	33.5	4229	559	11.1	0.57	454	Y	N		y		y	y	y
60-69	Female	Black or African American	98	99	39.297	364	<150	12.3	1.21	416	N	N				y	y
40-49	Male	Black or African American	93	99.5	24.2	939	1349	5.8	1.28	225	N	N				y
20-29	Male	Other	81	90.3	24.9351	702	12875	19.2	9.1	497	Y	Y		y		y	y
60-69	Female	Black or African American	95	99	21.416	568	323	12.4	0.63		N	N		y		y	y
40-49	Male	Other	93	103.1	29.6629	1534	249		0.83	573	N	N				y
20-29	Female	Black or African American	98	99.2	21.3972	216	<150	2.3	0.94	609	Y	N		y			y
40-49	Male	White or Caucasian	96	97.8	28.9528	1201	428	1	2.51	516	N	N
60-69	Male	White or Caucasian	96	98.5	66.1	35	206	2.2	1.37	191	N	N	y	y		y	y
70-79	Male	White or Caucasian	96	98.8	22.9551			15.7	1.07		N	N				y	y	y
40-49	Male	Black or African American	95	98.3	32.3866	475	175	1.5	0.39	420	N	N				y	y
70-79	Male	Black or African American	99	97.8	22.7811	1967	7491	5.3	0.23	245	N	N	y	y		y	y	y
70-79	Male	Black or African American	100	97.6	27.3254		957		1.32	203	Y	Y				y
70-79	Female	Black or African American	96	98.2	22.4627	451	856	7.8	0.71	571	N	N	y				y	y
50-59	Female	Asian	100	98.7	24.2658	371	173	6.4	0.68	667	N	N				y
40-49	Male	Other	99	98.1	23.8	4205	3527	12.4	1.09	470	Y	N						y
20-29	Female	Black or African American	92	97.6	45.9035	867	<150	13.3	3.1	>2500	Y	N				y	y
20-29	Male	Black or African American	94	99.7	30.0853	469	217	7.5	0.69	225	N	N					y
90-99	Female	White or Caucasian	95	98.4	24.4	16	<150	0.4	1.21	262	N	N				y	y	y
70-79	Female	Black or African American	98	97.2	23.4089	1107	5334	3.5	1.02	449	Y	N				y	y	y
70-79	Male	White or Caucasian	96	99.2	20.2194	586	422	9	0.48	534	Y	Y	y				y
20-29	Female	Black or African American	97	98.5	24.5308	71	212	0.2	1.45	146	N	N				y
40-49	Female	Black or African American	93	97.7	31.8213	3052	774	4.1	0.54	585	N	N		y		y	y
20-29	Male	Black or African American	93	98.5	20.5	>1500	7190		1	432	Y	N						y
40-49	Male	Black or African American	97	98.9	34.9	422	2	5.5	0.39	311	Y	Y		y		y	y
80-89	Male	White or Caucasian	97	100.1	23.5	819	678	13.8	1.04	231	N	N					y	y
50-59	Male	Black or African American	95	98.5	38.8492	1994	231	11.1	0.68	288	Y	N		y		y	y
70-79	Male	Other	95	97.6	22.3	660	698	9.3	0.6	407	N	N		y		y	y
30-39	Female	Other	97	98.4	31.1542	887	<150	11.2	1.75	325	N	N
80-89	Male	Other	98	98.4	23.6	1273	275	15.8	0.84	215	Y	Y	y	y		y	y
60-69	Female	White or Caucasian	100	97.5	38.4	202	<150	1.8	1.93		N	N	y			y	y
70-79	Male	White or Caucasian	84	98.1	25.8336	776	492	22	0.39	324	Y	N		y		y	y
60-69	Female	Other	96	98.1		562	630		1.06	265	N	N				y
30-39	Female	Black or African American	97	98.9	35.7867	>100000	35000	0.7	6.97	930	N	N					y
40-49	Male	White or Caucasian	90	97.1	63.4189	46	<150	1.6	2.63	278	N	N					y
50-59	Female	Black or African American	92	98.1	46.8197	468	233	10.7	2.2	859	N	N				y	y
40-49	Female	White or Caucasian	98	97.7	34	109	688	1.9	1.78	187	N	N
40-49	Male	Black or African American	92	99.8	34.5	172	<150	5.5	0.8	347	N	N					y
40-49	Female	Black or African American	97	100.5	36.3	77	<150	2.3	3.31	225	N	N					y
80-89	Male	Black or African American	99	98.7	24.8	516	435	18.1	2.41		Y	Y	y	y		y	y
60-69	Male	Asian	92	99.1	26.6229	890	399	16.5	1.44	439	N	N				y	y
60-69	Male	White or Caucasian	98	98.8	31.4097	977	289	1.3	1.42	186	N	N	y				y
70-79	Female	Black or African American	95	101.9	28.5659	790	302	11.7	1.4	354	N	N					y
30-39	Female	Black or African American	98	97.4	31.1644	114	<150		1	204	N	N				y
40-49	Male	Black or African American			23.8692	139	<150		0.73	178	N	N					y
50-59	Female	White or Caucasian	98	98.7	24.9586	90	165	0.6	0.95	198	N	N
60-69	Male	Other	93	97.6	36.2541	754	319	5.9	0.66		N	N				y
50-59	Male	White or Caucasian	93	97.3	24.6293	203	472	0.1	2.46	295	Y	Y
70-79	Male	Black or African American, Patient Refused	93	97.9	32.5	379		5.1	1.22	534	Y	N	y			y	y
60-69	Male	Black or African American	97	98.6	21.6151	997	1834		2.05	208	N	N				y	y
60-69	Male	White or Caucasian	96	98.2	28.8862	219	959	9.3	0.6	524	N	N
50-59	Male	White or Caucasian	93	98.8	32.0759	2742	276	13.7	0.34	397	N	N						y
80-89	Male	White or Caucasian	97	97.3	24.3425	412	451	5.5	1.41	133	N	N					y
80-89	Female	Black or African American	96	97	24.8	258	4224		1.37	160	Y	Y	y	y		y	y
50-59	Female	Black or African American	100	98	9.2	2829		38.5	0.3	227	Y	N	y	y			y	y
40-49	Female	Black or African American	97	100	52.0118	683	1124	2.9	0.83	269	N	N		y		y	y
50-59	Female	Black or African American	95	97.7	31.6872	38	<150	1.6	1.41	190	N	N				y
60-69	Male	Black or African American	99	98.5	27.8	307	981	12.6	2.22		N	N				y	y	y
80-89	Female	Black or African American	99	98	39.3094	544	477	18.4	2.62	270	N	N		y			y
60-69	Female	Black or African American	100	99.5	33.7	935	346	13.1	1	673	Y	Y		y		y	y
30-39	Male	Other	95	98.7	32.3463	3749	497	16	1.3	609	Y	N				y
50-59	Female	Black or African American	99	99.1	24.8	341	324	5.9	1.12	305	N	N
20-29	Male	Black or African American	91	99.1	25.2	179	232		1.54	239	N	N				y	y
30-39	Male	Other	96	98.2	31.6	723	205	9	1.2		N	N
40-49	Male	Other	93	100.4	31.8922	647	241	14.9	0.81	383	N	N
50-59	Male	White or Caucasian	91	98.5	30.4	586	1118	12.3	0.84	452	Y	N				y	y
70-79	Female	Black or African American	96	98.1	20.1	397	3518	7.1	0.9	202	N	N				y	y
50-59	Male	White or Caucasian	97	98.3	27.8331	104	<150	7.4	0.76	144	N	N				y	y
50-59	Male	Black or African American	100	98	28.4949	1593	682	9.3	0.5		N	N				y	y
30-39	Female	White or Caucasian	96	100.6	18.8794	259	<150	11.8	0.22	176	Y	N
80-89	Female	White or Caucasian	91	97.7	20.5957	2767	4500	2.2	3.01	2251	Y	N		y		y	y	y
40-49	Male	Other	91	99.3	37.8065	1678	151	30.7	1.02	393	N	N				y
30-39	Male	Black or African American	96	102.7	26.5486	243	197	7.2	0.57	262	N	N
60-69	Female	Black or African American	97	97.3	46.8021	308	790	2.9	1.64	232	N	N	y			y	y
50-59	Male	White or Caucasian	98	98.2	49.6	201	<150	4.6	0.78	233	N	N					y
60-69	Male	Black or African American	97	98.2	23			0.7	2.84		N	N					y	y
30-39	Female	Black or African American	96	97.5	58.4505	449		12.1	1	377	N	N
60-69	Female	Black or African American	91	100.1	30.4469	698	199	6.3	0.68	726	N	N				y	y
70-79	Female	Black or African American	89	97.9	24.9	697	590		1.3	234	N	N				y	y
40-49	Male	Other	93	99.4	31.6	1530	449	12	0.86	843	Y	N				y
50-59	Male	Black or African American	98	99.1	20.1733	787	1903	3.9	1.47	312	N	N	y	y		y	y
50-59	Female	Other	97	98.2	25.4348	442		3.4	0.74	261	Y	N
40-49	Male	White or Caucasian	92	99.5	35.8218	547	<150	3.9	1.05	168	N	N		y			y
30-39	Female	Black or African American	95	99.7	25.014	188	178	2.8	0.87	273	N	N
60-69	Female	Black or African American	99	97.9	38.5	208	1605	4.4	0.85	311	Y	N					y
60-69	Male	White or Caucasian	91	100	30.272	185		1.9	1.07	153	N	N	y	y			y	y
60-69	Female	White or Caucasian	93	98.2	50.3	130	528	0.9	3.21	183	N	N	y			y	y
50-59	Male	Black or African American	94	98.8	41.8	362	180	9.8	1.06	301	N	N				y
60-69	Male	Black or African American	94	97.7	22.313	90	238	0.5	1.9	283	N	N					y
60-69	Male	White or Caucasian	95	97.9	21.2191	910	2400	17.9	0.36	245	Y	N	y				y
60-69	Male	Black or African American	96	100.1	32.1	1070	235	10.4	1.63	337	Y	N					y
30-39	Male	White or Caucasian	92	101	46.7165	1738	7293	4.3	3.1	424	N	N	y			y	y	y
20-29	Female	Black or African American	100	98.5	34.0526	55	163	1.9	1	225	N	N					y
50-59	Female	Black or African American	98	97	36.6348			1.5	1.12		N	N				y	y
50-59	Female	Black or African American	97	99	32.7	292	<150	3.1	0.71	292	N	N				y	y
70-79	Male	Black or African American	97	98.2	22.6419	228	501	0.5	0.44		N	N				y	y
70-79	Male	White or Caucasian	90	98.9	27.473	775	234	15	1	214	Y	Y	y	y		y	y	y
60-69	Female	Black or African American	94	99.6	26.3	8707	900	6.8	2.43	922	N	N		y		y
70-79	Male	White or Caucasian	92	99	24.7396	551	190	4	1.04	387	N	N	y				y	y
20-29	Male	Black or African American	97	98.8	34.7196	306	601	8.2	1.28	344	N	N				y
50-59	Male	White or Caucasian	96	98.7	29.4112	144	<150	8	0.71	433	Y	N					y
30-39	Female	Black or African American	98	98.9	53.5589	252	243	2.1	1.45	238	N	N
70-79	Male	Black or African American	96	100.2	29.4	1664	2279		0.89	236	Y	N	y			y	y
60-69	Female	Black or African American	95	98.2	33.4762	220		3.5	0.73	289	Y	N	y			y	y
40-49	Female	Black or African American	97	98.6	43.1652	71	218		1	283	N	N					y
80-89	Male	Other	94	97.8	20.5	548	333	6.4	2.24	445	N	N
20-29	Male	White or Caucasian	96	98.3	31.7465	122	364	1.8	1.59	497	N	N
50-59	Male	Black or African American	97	98	32.6871	80	<150	2	1.91	173	N	N	y			y	y
20-29	Female	Other	94	98.8	27.0618	56	462	8.3	0.78	220	N	N
20-29	Male	Black or African American	94	100.5	54.7318	327	<150	10	1.7	647	N	N				y	y
70-79	Male	Black or African American, Native Hawaiian or Other Pacific Islander	100	97.8	21.7048	130	374	11	0.52	449	Y	Y	y			y	y
20-29	Male	Black or African American	100	97.8	22.0448	223	332	9	1.97	297	Y	N				y
20-29	Female	Black or African American	97	98.1	32.2663		412	<0.1	1.01	268	N	N				y
90-99	Female	White or Caucasian	94	97.8	29.5723	170	325	8.8	0.74	340	N	N	y	y			y
70-79	Female	White or Caucasian	92	98.7	34.0413	69	<150	4.3	0.76	300	N	N	y			y	y
50-59	Female	Black or African American	100	97	33.1	2230	354	1.5	2.38	1030	Y	Y					y
70-79	Male	Other	90	99	36.312	117	344	10.4	0.55		N	N				y	y
60-69	Male	Other	90	98	38.3		345	6	0.7	1032	Y	Y				y
70-79	Female	White or Caucasian	95	97.8	42.0742	154	287	4.2	1.68	509	Y	Y		y		y	y
50-59	Female	Black or African American	93	98.3	37.7588	94	<150	4.6	1.73		N	N
40-49	Male	Black or African American	89	98.3	38.3682	3071	6834	2.8	2.27	204	N	N				y
50-59	Male	Other	84	98.7	35.5518	918	6573	3.9	0.87	337	N	N				y	y
70-79	Female	White or Caucasian	91	96.5	26.9	970	2353	6.6	1.45	298	N	N	y	y			y	y
80-89	Male	White or Caucasian	97	98.1	27.1	115	763	0.3	0.66	177	N	N	y				y
20-29	Male	Black or African American	98	99.6	21.9	125	624	2.3	0.41	453	N	N
70-79	Male	Black or African American	96	97.6	29.755	747	475	18	1.4	323	N	N	y			y	y
70-79	Female	Black or African American	96	97.6	21.727	657	797	3.6	0.58		N	N		y		y	y
50-59	Male	Other	95	98.1	31.6	1257	704	34.6	0.47	941	Y	N				y
60-69	Male	White or Caucasian	97	97.9	28.5886	371	<150	0.3	2.28		N	N				y	y
50-59	Male	White or Caucasian	97	97.8	40.5	110	216	2.7	1.36	205	N	N				y	y
40-49	Male	Other	92	98.7	26.9	789	189		1.34	417	N	N
70-79	Female	White or Caucasian	96	100.5	32	247		5.6	1.44	438	Y	N		y		y	y
20-29	Female	Black or African American	93	97.4	43.0392	114	<150	7.5	1.65	273	N	N
60-69	Female	Black or African American	98	97.6	51.5728	519	1993	1.4	1.56	304	Y	Y	y			y	y
60-69	Female	White or Caucasian	93	98.6	40.7657	351		2.4	1.02	222	Y	N				y	y
40-49	Female	Other	94	99.7	33.9037	111	<150	1.4	2.65		N	N
60-69	Male	Black or African American	98	98.6	28.6	778	315	0.9	0.53	197	N	N	y	y		y	y
70-79	Male	Black or African American	98	98	24.2	123	660	0.3	1.02	247	N	N	y	y		y	y	y
50-59	Male	Other	84	99.2	29.7	1937	336	35.6	1.23	475	Y	N				y	y
30-39	Male	Black or African American	97	100.4	35.8822	409	238	1.1	0.4	194	N	N
60-69	Male	Black or African American	95	98.1	31.7	4116	352	22.3	0.8	666	Y	N	y	y		y	y	y
50-59	Male	Black or African American	98	98.1	32.7723	773	296	0.9	0.45	312	N	N					y
50-59	Female	Other	97	101.5		493	460	2.8	0.31		N	N
40-49	Male	Black or African American	94	99.5	47.2	693	529	20.1	2.22	729	Y	N					y
80-89	Male	White or Caucasian	95	97.8	23.4	305	964	11.6	0.43	292	Y	N						y
60-69	Male	Black or African American	98	98.5	20.779	1320	506		9.69		N	N					y
30-39	Male	Black or African American	88	102.4	35.612	1228	660	12.7	0.69	501	N	N
50-59	Male	White or Caucasian	94	98.9	32.1	412	622	22.3	0.8	298	Y	N	y				y
50-59	Male	Black or African American	90	102.9	75.731	473	252		0.76	400	N	N	y			y	y
60-69	Male	White or Caucasian	99	32	20.3117	431	325	4.3	2.81	196	N	N					y
80-89	Male	White or Caucasian	93	97.9	23.0536	1353	671	11.4	1.11	433	N	N	y			y	y
20-29	Female	Black or African American	94	97.7	30.9896	131	432	1.8	0.83	253	N	N
50-59	Female	Black or African American	98	98	52.2495	168	787		1.28	361	Y	N				y
50-59	Female	Other, White or Caucasian	91	99.3	28.5444	102	<150	0.8	1.11	141	N	N				y	y
70-79	Female	Black or African American	92	98.1	28.3	134	155	1.7	1.14		N	N				y	y
30-39	Male	Black or African American	93	100.3	61.6076	63	177		1.52	378	Y	Y	y			y	y
50-59	Female	Black or African American	96	99.6	29.0127	1181	210	11.7	1.41	351	N	N				y	y
50-59	Female	Other	93	98.1	26.8837	1685	287	11.4	1.2	367	Y	N				y	y
60-69	Male	White or Caucasian	95	100.6	31.2	515	255	6.4	1.88		N	N				y
80-89	Male	Black or African American	96	99.5	17.3311	15557	1051	20.1	1.46	195	N	N	y	y		y	y	y
30-39	Female	Other	99	102.1	23.9493	184	639	26.7	0.27	126	Y	N				y
30-39	Male	Black or African American	93	98	31.9	2469	6764	3.9	1.15	775	N	N
70-79	Female	White or Caucasian	98	97.6	19.9669	45	363	0.1	0.46	220	N	N	y				y
40-49	Female	Other, White or Caucasian	97	100.6	27.6	125	197	5.8	1.27		N	N
50-59	Female	Black or African American	96	98.6	18.526	323	421	8.2	0.68		N	N						y
70-79	Male	White or Caucasian	91	99.6	21.9739	2061	4467	5.1	0.46	574	Y	N					y
40-49	Female	Other	94	98	22.8791	333	205		0.83	357	N	N					y
60-69	Male	Black or African American	97	97.9	19.0498	339	366	4.6	0.52		Y	N					y
70-79	Male	White or Caucasian	90	97.5	24.9956	71	405	4.2	1.55	227	N	N				y	y
50-59	Male	Asian	90	102.8	36.9148	2457	350	14	0.69	771	N	N				y	y
20-29	Male	Black or African American	96	99.3	48.297	561	346	6.6	1.56	355	N	N				y
50-59	Female	Black or African American	100	101.7	39.4751	657	190	13.9	1.6	338	N	N				y	y
50-59	Female	White or Caucasian	96	98.8	37.1958	670	674	14.5	0.98	401	N	N
40-49	Female	Black or African American	96	97.8	59.235	164	296	0.9	1.46	291	Y	N						y
70-79	Male	Black or African American	96	101.6	26.7785	1907	55296		0.74	381	Y	Y		y		y	y
50-59	Male	White or Caucasian	94	97.8	33.7485	1260	610	6.6	0.61	377	N	N	y			y	y
30-39	Female	Black or African American	96	98.1	33.7251	5777	186	1.1	0.87	641	N	N
60-69	Male	White or Caucasian	96	97.8	28.7	89	<150	4.9	0.82	268	N	N
70-79	Female	Black or African American	92	98.8	35.6	212	981	13.9	1.78	232	N	N				y	y
80-89	Female	Other	92	99.5	21.3637	1982	1115	13.8	0.78	368	Y	N	y			y	y
80-89	Female	Black or African American	98	100.2	22.164	354	<150	6.8	0.46	393	N	N				y	y
60-69	Female	Black or African American	93	97.6		115	312	0.1	0.58	199	N	N					y
70-79	Female	White or Caucasian	97	98.1	34.8	1407	3269	6.4	1	564	N	N	y			y	y
80-89	Male	Black or African American	95	98.6	35.9796	1226	485	11.2	0.98	362	N	N	y			y	y
60-69	Male	White or Caucasian	98	98	26.0853	842	5515	19.5	0.65	354	Y	N	y	y		y	y
70-79	Female	White or Caucasian	96	97.9	23.7	69	<150	0.1	2.22	153	N	N					y
40-49	Female	Other	92	98.1	27.1	265	231	8.1	1.05	253	N	N
50-59	Male	White or Caucasian	100	98.8	46.5	132	432	5.3	1.28	180	Y	N						y
70-79	Female	White or Caucasian	96	98.8	23.8			0.3	6.4	221	Y	N					y	y
40-49	Male	Black or African American	99	100	26.9436	664	2509	39.1	0.82	383	Y	N	y	y			y
60-69	Male	Black or African American	96	98.4	31.3796	186	2465	0.5	2.43	210	N	N					y
50-59	Male	White or Caucasian			20.9045	954	3254	5.2	0.12	736	N	N					y
60-69	Male	Black or African American	100	98	27.5965	716	283		0.96	469	Y	N	y	y		y	y
70-79	Female	Other	80	99.4	37.9	1366	855	25.9	0.94	752	Y	Y				y	y
70-79	Female	Black or African American	94	98.9	31.2546	375		4.5	0.77	218	N	N				y	y	y
70-79	Female	Black or African American	97	97.9	29.6063	67		1.2	3.75	250	N	N	y	y		y	y	y
30-39	Female	White or Caucasian	85	99	20.8	3432	344	25	0.61	509	Y	N		y			y
40-49	Male	Black or African American	94	98.7	34.6622	206	<150	4	2.75	187	Y	N
80-89	Male	Other	95	97.4	23.2261	779	3662	11.1	1.44	293	N	N					y
60-69	Female	Black or African American	98	98.4	24.5	134	624	7.9	2.97		N	Y	y			y	y
90-99	Female	Black or African American	95	97.5	16.5071	208	4235	11.2	0.32	274	N	N		y		y	y
70-79	Female	Black or African American	96	97.6	29.7839	340	244	19.8	2.59	331	N	N	y			y	y
50-59	Male	White or Caucasian	95	97.9	35.2585	246	<150	0.8	0.65	251	Y	N				y	y
60-69	Female	Black or African American	94	101.9	42.8637	>1500	1246		1	521	N	N	y			y	y
70-79	Male	White or Caucasian	96	98.8	31	387	290	1.4	1.32	404	Y	Y	y	y		y	y
50-59	Male	Other	95	98.3	28.7914	646	<150	0.6	2.16	138	N	N				y
60-69	Female	Black or African American	99	101.3	26.1522	569		4.5	1.45	340	N	N				y	y
30-39	Male	Other			38.7369	575	839		1.02	1129	Y	Y				y
20-29	Female	Black or African American	95	98.8	76.4	104	447		1.43	173	Y	Y		y		y	y
60-69	Female	White or Caucasian	93	98.3	36.2	375	789	29.3	1.4	238	Y	Y				y
30-39	Female	Other	99	100.2	32.4799	379	312	5.8	0.67	556	Y	N	y			y	y
50-59	Female	Black or African American	95	98.2	46.8076	57	170		1.5	197	N	N				y	y
30-39	Female	Black or African American	90	99.8	35.5	282	<150	12.5	1.46	572	Y	N					y
30-39	Female	Black or African American	100	98.2	27.4609		277		2.72	407	Y	N
60-69	Female	White or Caucasian	100	99.1	33.2			5.4	0.47		N	N	y	y		y	y	y
60-69	Female	Black or African American	95	99	47.3272	174	174	7.7	1.02	239	N	N				y	y
40-49	Female	Black or African American	96	99.4	40.7173	46	650		0.88	356	Y	Y						y
20-29	Male	White or Caucasian	94	98.6	20.9	785	<150	0.1	1.08	174	Y	N
50-59	Male	Black or African American	100	97.9	38.8492	1538	285	1	0.73	292	N	N		y		y	y
80-89	Female	Black or African American	95	98.8	44.1874	685	1557	8.9	0.87	379	N	N	y			y	y	y
30-39	Female	Other	98	98.8	32.9531	52	300	4.8	0.63	228	N	N				y
30-39	Male	White or Caucasian	97	98.5	25.8245			1.4	3.17	194	N	N
50-59	Male	Other	95	98.6	35.2361	690	<150	2.4	1.38	264	N	N	y				y
30-39	Male	Black or African American	98	98.3	62.607	1313	1129	3.8	1.67	300	N	N					y
80-89	Female	Black or African American	88	98.9	28.8192		838		0.4	703	N	N
40-49	Female	Black or African American	97	99	40.0909	253	161		1.1	298	N	N				y	y
30-39	Female	Black or African American	96	97.4	45.9456	390	391	2.3	0.95	253	N	N					y
80-89	Male	White or Caucasian	94	97.1	24.9627	375	693	0.2	1.21	197	N	N	y				y
50-59	Female	Other	95	98.4	31.9855	721	564	5.9	0.6	294	Y	N
70-79	Male	Black or African American	96	97.8	25.4945	3121	1034	3.9	1.2	667	N	N					y
30-39	Female	Other	93	97.9	38.7441	144	752	1.5	1.18	260	Y	N		y		y
40-49	Male	Other	93	103	20.4321	1359	195	5.6	0.93	803	Y	Y
40-49	Female	White or Caucasian	83	98.3	32.6791		242		2.91		N	N
70-79	Female	White or Caucasian	97	98	22.4	128	<150	0.7	0.97		Y	N	y	y			y
60-69	Female	Other	93	98.6	30.3585	1033	304	7.9	0.72	410	N	N				y	y
30-39	Male	White or Caucasian	95	98.4	37.8045	341	453		1.44	951	N	N
40-49	Female	Asian, Other	78	98.3	24.5062	184	475	10.3	0.3	971	Y	N				y	y
80-89	Male	Black or African American	97	98.3	22.5941	52	<150	1.7	1.11	173	N	N	y	y		y	y
80-89	Female	Black or African American	100	97.7	32.6	334	2354		2.1	181	Y	N		y		y	y
40-49	Female	Black or African American	97	98.7	34.007	68	<150	0.5	1.57	253	Y	Y					y
70-79	Female	White or Caucasian	87	97.8	33.5		1648	5.4	0.65		N	N	y			y	y
50-59	Female	Other	93	98.4	34.4606	458	9000	8.5	0.76	236	N	N					y
20-29	Female	Other	98	98.8	26.1665	19		<0.2	1.35	169	N	N
40-49	Female	Black or African American	90	99	58.5	82	468		1.19	292	N	N					y
60-69	Female	Black or African American	97	101.7	23.9	396	340	1.8	1.33	254	N	N	y			y	y
40-49	Female	Other	97	98.3	21.2	1064	<150	16.4	1.09	445	N	N
30-39	Male	Other	94	99.2	35.2361	364	<150	6.6	1.56	257	Y	N				y	y
70-79	Male	Other	90	97.7	30.5565	226	262	18.7	0.59	280	Y	Y				y	y	y
70-79	Male	White or Caucasian	96	99.4	59.8937	1849	3085	7	1.88		N	N	y	y		y	y	y
50-59	Female	Black or African American	96	97.2	46.8431	76	<150	19.6	1.38	397	Y	Y	y	y		y	y
20-29	Female	Black or African American	95	100.1	40.4584	205	629		0.8	334	N	N				y	y
40-49	Female	Asian	94	97	48.0173	739	14064		4.74	590	Y	Y				y	y
50-59	Male	Black or African American	96	98.1	25.951	474	421	9.2	1.11	503	Y	N	y			y	y
50-59	Male	Black or African American	92	98	27.8913	339	215	5.1	0.62	412	N	N					y
50-59	Male	White or Caucasian	93	98.8	27.3629	1300	235	7.4	0.6	298	N	N
30-39	Female	Other	95	97.9	28.7058	30	166	5.3	0.59	161	N	N
70-79	Female	White or Caucasian	97	97.5	18.0317	270	190	2.2	0.97	99	N	N	y				y	y
40-49	Male	Other	89	99.2	30.6439	2622	2542	12.5	0.75	731	Y	N	y			y	y
50-59	Male	Black or African American	100	98.3	65.602	165	355	2.8	1.71	161	N	N	y	y			y
90-99	Female	White or Caucasian	93	99.8	17.9248	27	744	2.4	0.99		N	N	y				y
20-29	Female	Black or African American	97	98.7	22.8363	32	<150	0.3	0.94	487	Y	N
20-29	Female	Black or African American	92	97.8	44.9	36	<150	5.2	3.95	464	Y	N				y	y
70-79	Female	Black or African American	99	97.7	30.6876	642	2578	28.7	0.91	295	Y	N				y	y
20-29	Male	Other, White or Caucasian	99	97.6	21.8122	3379	1860	20.7	0.29	802	Y	N				y
70-79	Male	White or Caucasian	93	97.5	31.9662	472	202	3.8	0.97	167	N	N
60-69	Male	Black or African American	95	99.7	29.9	406	270		1.2	302	N	N	y	y		y	y
50-59	Female	Other	91	98.2	31.1	1002	224	24.6	1	398	Y	N				y
50-59	Male	White or Caucasian	97	98.3	27.0546	92		2.5	1.26	217	N	N	y			y	y
80-89	Female	Black or African American	94	98.1	14.2	661			1.2	174	N	N	y			y	y
50-59	Female	Black or African American	94	97.6	40.1	1288	432	16.3	1.55	335	Y	N				y	y
40-49	Male	Other	96	102.9	34.5	1504	175	28.8	0.79	1225	Y	N					y
20-29	Male	Black or African American	95	98.6	4034.5	1526	496	5.6	1.8	282	N	N				y
30-39	Female	Other	98	98.3	31.5	64		5.2	1.43	268	N	N
20-29	Female	Black or African American	94	98.8	36.7723	197	<150		0.77	250	N	N					y
50-59	Male	Black or African American	93	98.9	33.8	1749	655	13.4	0.64	413	N	N		y		y	y
50-59	Male	Black or African American	94	98.2	51.5316	>1500	485		1.4	573	N	N	y			y	y
30-39	Female	Black or African American	98	100	68.5809	174	214		0.8	278	N	N				y
50-59	Female	Black or African American	98	99.6	37.6464	141	<150	0.5	0.97	245	N	N					y	y
50-59	Male	Black or African American	94	98	33.9566	1492	<150	10.4	1.2	221	N	N				y	y	y
70-79	Male	Black or African American	100	97.4	26.0093	432	892	3.1	1.05	233	N	N	y			y	y
40-49	Male	Black or African American				128	<150		2.29	215	N	N
20-29	Female	Black or African American			26.9553		220		0.85	223	N	N
60-69	Female	Black or African American			50.2037			1.5	3.14		N	N		y		y	y
30-39	Male	Other	93	98.9	30.1935	418	2099		1.09	>2500	N	N
50-59	Female	White or Caucasian	90	98.3	24.8	254	229	8.9	0.79	306	N	N
30-39	Male	Black or African American	99	99.7	30.913			0.3	1.25		N	N	y				y
40-49	Female	Black or African American	95	98.5	55.9	185	601		1.3	227	N	N				y	y
30-39	Female	Black or African American	95	97.4	99.6969	143	1623		1.5	336	N	N	y			y	y
60-69	Female	White or Caucasian	94	98	27.4711	405	178		0.38	272	N	N					y
60-69	Male	White or Caucasian	96	98.7	30.7934	885	200		1.68	210	N	N	y				y
60-69	Male	White or Caucasian	92	97.4	28.4643	506	190	2	1.41	157	N	N				y	y
50-59	Female	Black or African American	90	99.8	74	371		3.2	0.83	441	Y	N	y	y		y	y
60-69	Male	White or Caucasian	77	99.5	27	537	228	12.3	0.92	206	Y	Y	y			y	y
60-69	Female	White or Caucasian	98	98.7	20.229	262	346	5	0.31	175	N	N
40-49	Female	Other	96	97.4	29.4	275	346		1.48	504	N	N		y			y
30-39	Male	White or Caucasian	95	97.5	54.0307	335	764	35.7	0.32	268	Y	N				y	y
50-59	Female	Black or African American	96	100.3	39.4751	255	<150		2.02	233	N	N				y	y
50-59	Male	Black or African American	93	101.3	37.9867	474	<150	8.9	0.98	356	N	N
70-79	Male	Other	98	98.9	30.5844	554	681	32.2	0.13	396	Y	Y		y		y	y
40-49	Male	Other	94	97.8	23.6	2670	223	6	0.86	516	Y	N
70-79	Male	White or Caucasian	92	97.3	28.2068	7	350	11.8	0.7	<10	N	N	y				y	y
20-29	Female	Other	94	101	65.8397	654	594	6.6	1.06	459	Y	N				y
70-79	Female	White or Caucasian	94	99.9	21.9632	149	186	11.6	0.32	283	Y	N					y
70-79	Female	White or Caucasian	90	99.4	20.7	546	258	8.6	0.92	289	N	N					y
40-49	Male	Black or African American	98	96.1	26.6	4596		51.3	2.19	220	N	N		y		y	y
40-49	Male	White or Caucasian	95	98	26.4537	1961	207		1.61	362	N	N					y
50-59	Male	Black or African American	92	99.4	41.7	244	845	5.5	1.23	298	N	N					y
50-59	Female	Other	97	98.4	24.9954	164	241	2.1	0.97	240	N	N				y	y
60-69	Male	Other	94	97.4	33.7	1539	602	23.7	2.25	693	Y	Y				y
70-79	Male	White or Caucasian	95	98.2	27.4609	2122	3971	11.1	1.08	525	N	N		y		y	y
30-39	Male	Other	94	99.4	27.8	488	2578	17.9	1.05	241	N	N				y
60-69	Male	Black or African American	99	97.9	49.206			4.7	1.24	335	N	N	y	y			y
60-69	Male	White or Caucasian	98	98.1	24	733	267	24.8	0.68	331	N	N	y	y			y	y
40-49	Female	Black or African American	94	99	34	380		11.5	1.3	240	N	N				y	y
60-69	Female	Black or African American	100	97.9	29.3	1302	2131	14.2	0.56	673	Y	N	y	y		y	y
30-39	Male	White or Caucasian	98	100.6	32.7	377	309	19.2	0.41	329	N	N
30-39	Male	Black or African American	95	99.3	26.7756	433	329	15.2	0.52		N	N
20-29	Male	Black or African American	93	100.1	61.7723	412	329		0.8	529	Y	Y				y
20-29	Male	Other	95	99	34.9	623		6	1.02	222	Y	N
30-39	Female	White or Caucasian	97	98.8	40.1714	40	160	1.7	1.16	174	N	N		y		y	y
20-29	Female	Black or African American	98	99	58.3	54	3113		1.3	398	N	N				y
60-69	Male	White or Caucasian	97	98.5	36.3	830		18.4	0.29	546	Y	N				y	y	y
70-79	Female	White or Caucasian	95	97.9	36.9075	61	<150	1.8	0.6	304	N	N	y	y		y	y
20-29	Female	Black or African American	100	98.9	32.8845	346	1831	5.3	1.08	271	N	N					y
30-39	Female	Black or African American	100	98.2	22.9451	22	177		0.81	195	N	N				y	y
40-49	Male	White or Caucasian	89	101.3	34.6996	539	220		1.21	296	N	N				y
20-29	Male	Other	95	99.5	46.5178	1017	245	28.4	0.64	549	Y	N
80-89	Male	White or Caucasian	94	98.2	23.3	795	456	1.8	0.79	342	N	N	y				y
60-69	Female	Black or African American	93	98.1	37.7588	1185	7126	13.9	1.09	321	N	N					y
30-39	Male	Black or African American	95	98.2	22.7811	493	<150		1.25	222	N	N				y	y
60-69	Female	Black or African American	90	98.6	29.5984	539	2216	4.4	1.18	222	N	N				y
60-69	Female	Other	90	98.2	33.7831	431	466	1.6	0.69	388	Y	N				y	y
60-69	Female	Asian	90	98.3	26.4499	5371	324	5.1	0.64	671	N	N				y	y
30-39	Female	White or Caucasian	96	97.5	41.5976	175	<150	1.2	1.03	304	N	N
60-69	Male	Black or African American	95	99.7	31.9913	1311	960	0.8	0.76	501	N	N	y	y		y	y
80-89	Female	White or Caucasian	88	103	24.709	179	757	4.7	0.66	199	N	N					y	y
60-69	Male	Black or African American	98	97.9	29.9947	1336	809	28.4	1.72	266	N	N				y	y
60-69	Male	White or Caucasian	90	98.6	20.6883	147	<150	1.4	1.28	170	Y	N	y				y
90-99	Female	White or Caucasian	98	97.5	13.4	842	454	17.6	1.63	644	N	N					y
40-49	Male	Black or African American	96	98.7	33	1210	151	2.9	0.87	231	Y	N		y		y
60-69	Female	Black or African American	96	97.5	38.1114	620	1000	12.2	0.67	679	Y	Y	y	y		y	y	y
50-59	Female	Other	97	98.9	30.6	331	228		1.54	298	N	N				y	y	y
60-69	Male	Other	94	99.2	32.8997	2587	342	9.8	0.46	841	Y	Y				y	y
80-89	Female	Black or African American	94	98.9	18.8794	326	568		0.72	282	N	N					y
60-69	Female	White or Caucasian	100	98	31.2	39	237	0.4	2.6	189	N	N
70-79	Male	Other	94	97.4	26.7714	838	654	14.4	0.56	421	N	N				y
80-89	Female	Black or African American, Other	100	98.5	22.8603	92	1621	0.4	2.23		N	N				y	y
70-79	Female	White or Caucasian	98	98.8	24.8865	118	153	0.3	1.71	166	N	N		y		y	y
50-59	Female	Black or African American	96	98.8	54.4825	88	<150	7.6	1.48	489	N	N				y	y
40-49	Female	Other	99	99.6	27.1	734	260	7.6	0.59	300	Y	N				y
50-59	Male	Other	91	99.4	33.1	989	762	20.7	0.74	864	Y	Y				y
40-49	Female	White or Caucasian	95	98.8	41.9	696	342		0.6	482	N	N					y
70-79	Male	Black or African American	99	98.8	21.7	200	159		2.4	180	N	N					y
80-89	Female	Black or African American	92	98.9	28.2499	1775	2436	20.7	0.14	1210	N	N		y			y
70-79	Female	White or Caucasian	92	99.2	30.5	285	178	3.7	0.62	129	Y	N	y			y	y
80-89	Male	Other	95	98.7	40.4	271	238		0.7	425	Y	N	y				y
40-49	Female	Other	96	102.9	31.6259	44	162	4	1.61		N	N
20-29	Female	Other	98	97.6	33.9073	145	156	0.5	2.35	276	N	N				y
30-39	Male	Black or African American	92	97.8	32.8	149	289	0	0.76	449	N	N					y
20-29	Female	Other	96	97.5	24.9385	255	354	18.4	2.26	119	N	N				y
70-79	Male	White or Caucasian	95	99	30.4155	153	<150	3.9	0.83	251	N	N					y	y
30-39	Male	White or Caucasian	94	98.7	61.3649	268	264	10.2	1.39	288	N	N					y
60-69	Female	Black or African American	90	99.8	31.9	2486	508	3.7	0.92	1781	Y	Y
70-79	Female	Black or African American	97	98.1	35.1	384	380	3.3	1.07	220	N	N		y		y	y	y
40-49	Male	Black or African American	96	99.8	40.2303	843	220	14.6	1.06	390	N	N					y
50-59	Male	Other	91	100.9	33.9449	638	392	12.6	0.61	416	N	N					y
40-49	Female	Black or African American	95	98.8	40.7382	3166	288	3.5	2.05	1161	N	N
30-39	Male	Black or African American	99	98.8	36.956	415	259		1.46	373	N	N
80-89	Female	Black or African American	100	98.7	32.2	555	653		0.6	338	Y	Y					y	y
40-49	Male	Other	99	98.1	22.0273	1363	3908	8.7	4.38	248	N	N		y			y
80-89	Male	White or Caucasian	93	98.5			639	10.6	0.24		N	N
90-99	Male	White or Caucasian	92	97.8	23.1938	663	416	9.5	0.23	438	Y	N					y
40-49	Female	Asian	97	99.9	27.2495	668	288	14.8	0.76	392	Y	N
50-59	Male	Black or African American	96	97.6	43.3	473		12.1	0.62	440	N	N		y		y	y
50-59	Male	Black or African American	92	101.4	35.8822	5267	206	13.4	0.74	376	Y	N				y	y
40-49	Female	White or Caucasian	91	98	44.0135	47	312	6.2	1.43	398	N	N					y	y
70-79	Male	White or Caucasian	96	98.5	28.7925	339	<150		0.67	174	N	N	y			y	y
80-89	Male	White or Caucasian	93	97.6	25.3941	576	179	8.7	0.8	283	N	N	y	y			y	y
60-69	Male	Black or African American	98	98	22.5357	389	379	6	2.3	241	N	N				y
70-79	Female	Black or African American	94	98.1	27.7	16	209		1.81	169	N	N	y			y	y
60-69	Male	Black or African American	95	97.8	27.5	81	204		0.75	163	N	N				y	y
50-59	Female	White or Caucasian	94	98.3	39	161	272	29.5	0.48	492	N	N
70-79	Female	Black or African American	95	97.6	22.6553	1108	593		1.83	702	N	N	y			y	y
70-79	Male	White or Caucasian	93	98.1	34.4	283		17.1	0.99	253	Y	N					y	y
40-49	Female	White or Caucasian	92	97.8	45.0828	364	155	12.6	0.64	302	N	N					y
50-59	Female	Black or African American	96	98.1	32.6122	463	1759		0.8	403	Y	N				y	y
60-69	Female	White or Caucasian	100	98.4	29.5892	171	414	0.1	0.4	142	N	N						y
70-79	Male	Other	94	97.4	23.2609	3757	1063	10.4	0.57	538	Y	N		y		y	y
70-79	Female	White or Caucasian	93	98.2	39.2	322	<150	16.1	0.53	298	N	N					y
50-59	Male	Black or African American	90	98.1	34.0789	>1500	440		0.8	381	Y	Y		y			y
70-79	Female	White or Caucasian	95	97.4	28.4613	27	<150	0.2	0.77	166	N	N	y			y	y
30-39	Male	Other	90	98.5	31.2	5080	169	1.8	0.65	321	N	N		y		y	y
50-59	Female	White or Caucasian	98	98	22.3	335	558		1.36	301	N	N
40-49	Female	Black or African American	94	99	34.942	215	218		1.8	216	N	N	y			y	y
60-69	Male	Other	93	98	28	783	907	2.4	1.32	183	N	N					y
50-59	Female	Other	97	102.1	31.1913	616	345	1.5	1.49	216	N	N				y	y
50-59	Female	Asian	100	98.5		1844	489	4.8	0.52	394	N	N				y	y
60-69	Female	Other	98	99	25.0149	853	277	3.3	0.94	292	N	N				y	y
60-69	Male	Black or African American	96	98.7	31.3309	287		7.4	0.49	205	Y	N	y	y		y	y
50-59	Female	White or Caucasian	97	98.2	37.7936	99	266	5.6	0.88	223	N	N	y			y	y
50-59	Female	White or Caucasian	96	99.3	34.2	116		10.4	1.08	308	N	N	y			y	y
60-69	Female	White or Caucasian	96	97.4	33.0751	297	189	4.6	2.48		N	N				y	y
50-59	Male	White or Caucasian	95	98.5	32.8714	570	262	1.5	1.88	209	N	N				y	y
70-79	Male	White or Caucasian	94	99.4	24.2	402	196	17.4	0.3	369	Y	Y	y
90-99	Male	White or Caucasian	99	97.9	23.3	212	<150	<0.2	1.06	202	N	N	y	y			y
20-29	Male	White or Caucasian	99	97.7	34.9817	728	400	1.8	0.73	399	N	N
80-89	Female	Black or African American	91	97.9	22.6	124	531		0.91	283	Y	N	y	y		y	y
50-59	Male	Black or African American	97	97.9	40.0449	723	294		1.11	349	N	N				y
50-59	Female	Other	95	98.3		429	223	19.5	1.64	317	N	N				y
60-69	Male	Black or African American	93	98.3	26.4808	391	2155		1.24	408	Y	Y		y		y	y
50-59	Female	Black or African American	99	97.9	43.8463	561	3768	3.7	0.97	296	N	N					y
50-59	Male	Black or African American	87	98.8	35.9	788	263	31.6	0.7	556	Y	Y		y		y	y
40-49	Male	Black or African American	94	98.7	29.4902	659	926		0.7	331	Y	Y				y
50-59	Male	Black or African American	95	99.4	28.3233	283	173	2	0.7	172	Y	N	y	y		y	y	y
80-89	Female	White or Caucasian	93	98	35.7	614	738	7.7	0.71	487	N	N	y	y		y	y
40-49	Male	Black or African American	90	99.7	47.7955	1025	<150		0.8	256	Y	N		y		y	y
20-29	Female	White or Caucasian	98	97.7	24.4097	37	162	<0.1	1.42	172	N	N
20-29	Female	Black or African American	96	99.1	55.5231	16	4559	1.7	1.2	235	N	N
50-59	Female	Other	95	99.1	30.7219	1028	163	21.3	0.4	317	N	N						y
70-79	Female	Black or African American	84	99.1	28.8	317	2562	7.2	1.03	570	Y	N
40-49	Male	Other	95	101.8	26.5784	1429	283		1.27	306	N	N
60-69	Female	Black or African American	95	97.8	17.9	70	584		0.79	251	Y	N		y		y	y
50-59	Female	Black or African American	98	99.4	39.9337		642		0.4	230	N	N				y	y
50-59	Male	Other	92	98	34	495	8385	12.4	2.31	403	Y	N
30-39	Male	Other	96	98.1		789	<150	1.3	0.91	298	N	N				y
40-49	Male	Black or African American	100	98.7	30.7	149	471		0.97	331	N	N				y	y
50-59	Female	Black or African American	97	98.7	30.207	613	733	4	1.14	426	N	N				y	y
50-59	Female	White or Caucasian	100	98.4	32.3	57	179	0.6	2.53		Y	N
60-69	Female	White or Caucasian	93	99.6	37.4	624	709	22.8	1.95	456	N	N				y	y
30-39	Male	Other	97	98.4	29.0496	381	169	2.8	1.76	209	N	N
30-39	Male	Black or African American	99	98.3	25.6302	55	<150		2.4	191	N	N		y		y	y
70-79	Male	White or Caucasian	96	99.5	27.7	251	348	10.5	32.4	221	Y	N		y		y	y	y
60-69	Female	Other	97	97.8	36.0095	172	184	2.6	2.25		N	N	y	y		y	y
30-39	Male	Other, Patient Refused, White or Caucasian	93	97.8	65.0701	1134	181		1.4	449	Y	Y				y	y
40-49	Female	Black or African American	88	103	39.4477	174	239	14.4	1.84	248	Y	N				y	y
50-59	Male	White or Caucasian	97	98.5	25.4	862	345	1.6	1.44		N	N					y
40-49	Male	Other	95	103.3	25.9288	1257	4672	21.8	1.5	281	N	N
80-89	Male	White or Caucasian	96	96.8	24.9627	522	<150	4.7	0.54	233	N	N	y				y
60-69	Male	Black or African American	94	99.5	35.0698	539	170		0.29	199	N	N					y	y
20-29	Female	Black or African American	95	103	47.6	168	234	6.2	1.42	307	N	N				y
70-79	Male	Black or African American	62	100.4	25.359	5823	7543	15.7	0.46	466	Y	N	y	y		y	y
60-69	Male	White or Caucasian	98	98.4	38.5646	232	313	15.2	0.18	295	N	N		y		y	y
40-49	Male	Black or African American	95	97.6	46.7853	1135	732	6.7	1.1	380	N	N					y
60-69	Male	Other	94	99.1	25.7905	1633	156	7.3	0.94	252	N	N
50-59	Male	Other	93	99	32.7615	1396	568		0.9	333	N	N					y
60-69	Male	Other	87	97.8	34.5	562	364	14	0.78	517	Y	N	y			y	y
40-49	Male	White or Caucasian	91	98.9	25.8402	1181	<150	2.3	0.52	289	N	N
40-49	Male	Black or African American	98	97.7	34.1387			0.9	2.62		N	N	y			y	y
50-59	Female	Black or African American	96	98.1	29.3709	1302	325	4.4	0.81	382	N	N					y
40-49	Male	White or Caucasian	90	99.3	26.938	1212	181	13.9	1.52	332	N	N
60-69	Male	White or Caucasian	96	98.4	30.1513	594	678	9.3	0.33	499	N	N					y
30-39	Male	Black or African American	97	98.6	31.8378	108	<150	0.2	0.62		N	N
50-59	Male	Other	94	99.3	31.935	563	232	4	0.61		N	N				y	y
20-29	Female	Black or African American	97	98.1	29.5	316	1165	3	1.59	273	N	N	y				y
50-59	Female	Black or African American	100	98	45.9102		156		0.66	539	N	N					y
40-49	Male	White or Caucasian	94	98.5	31.6	2108	2421	50.5	0.52	895	Y	Y					y
50-59	Female	White or Caucasian	90	98.4	38.1	144	210	4.7	0.75	284	Y	N					y
70-79	Female	White or Caucasian	98	98.6	26.3	4842	1096	22.4	1.55	593	Y	Y	y				y
30-39	Male	Other	95	97.6	35.7	3705	222	10	0.93	475	N	N					y
40-49	Female	Black or African American	98	97.3	36.2	866	2742	38.8	1.16	461	Y	Y					y
70-79	Female	Black or African American	99	98.2	14.7897			0.9	1.97		N	N		y			y
40-49	Female	Other	96	99.6	45.1537	379	398	22.2	1.56	291	N	N					y
50-59	Female	Black or African American	97	100.8	28.2	227	336	0.7	0.42	225	N	N				y	y
40-49	Male	Black or African American	95	98.4	24.9586	1592	188	0.8	1.55	437	N	N					y
30-39	Female	Black or African American	97	98	26.6225	205	164	13.9	1.06	258	N	N				y
60-69	Male	Other	95	99.3	32.1009	725	295	5.7	0.7	338	Y	Y		y		y	y
40-49	Female	Black or African American	98	98.3	57.1124	163	479		1.6	348	Y	N				y	y	y
40-49	Female	Black or African American	97	98.3	37.6	140	9784	24.4	1.24	246	N	N	y	y			y
80-89	Male	Black or African American	97	98.3	30.5	226	1575	2.8	0.65	241	Y	N	y	y		y	y	y
40-49	Female	White or Caucasian	98	99.7	26.2547	167	<150	8.6	1.2	267	N	N		y		y	y
30-39	Female	Black or African American	95	98.9	51.1		356	13	1.51		N	N
50-59	Male	White or Caucasian	94	100.2	31.5	>100000	45000	14.1	0.98	398	N	N					y
80-89	Male	White or Caucasian	95	98.4	28.3	264	321	4.7	2.13	181	Y	N	y				y
60-69	Female	White or Caucasian	98	101.4	48.9	97	<150	1.6	0.95	512	N	N				y	y
20-29	Female	Black or African American	96	98.1	35.6017	74	280	1.2	4.09	150	N	N
40-49	Female	Other	92	98.3	24.6591	402	313	8	0.27	500	Y	Y				y	y
30-39	Male	American Indian or Alaska Native, White or Caucasian	94	99.1	58.4	45	452	0.8	1.58	257	N	N					y
40-49	Female	White or Caucasian	96	98.2	31.5	179	313	4.1	1.45	319	N	N
50-59	Male	Black or African American	94	98.6	57	208	222	23	0.42	281	Y	Y
30-39	Female	Black or African American	95	98.2	35.7	5589	4352	1.2	8.62		N	N					y
60-69	Male	Black or African American	94	98.2	32.5	528	201	16.4	0.82	266	N	N				y	y
50-59	Female	Other	97	98.3	43.8918	57	430	23.4	0.4	332	N	N	y			y	y	y
50-59	Male	White or Caucasian	98	97.8	28.1889	68	1577	0.2	0.54	469	N	N				y
50-59	Female	Other	92	98.3	48.8608	260	383	4.7	1.11	414	N	N					y
60-69	Male	Black or African American	92	98.9	24.1	8256	7118	33.5	0.26	1064	Y	N		y			y
90-99	Female	White or Caucasian	90	98.2	22.312	134	465	8.7	1.34		N	N					y
30-39	Male	Black or African American	94	102.2	37.9	653	1902	10.2	1.49	211	N	N
30-39	Female	Black or African American	92	99.5	36.8	70	<150		0.66	214	N	N				y
50-59	Female	Black or African American	95	99.2	42	178	696	<0.1	1.77	456	N	N	y	y		y	y
60-69	Male	Other	95	98.1	23.2729	687	221	6.3	0.68	566	N	N
50-59	Female	Black or African American	96	99.5	19.8251	7	356		3.3	191	N	N
60-69	Male	Black or African American	91	99	30.2	2001	4346	35.9	0.79	691	Y	N	y	y		y	y
30-39	Male	Black or African American	93	98.4	37.6532	2163	177	2.5	1.07	594	N	N
50-59	Male	Other	95	99.2	27.9	1160	200	8.4	0.56	493	Y	N				y
40-49	Male	Other			32.998		268	22.4	0.73		N	N				y	y
40-49	Female	Other	94	97.6	25.3842	87	<150	4.6	1.67	171	N	N				y
60-69	Male	Black or African American	98	97.6	34.1314	2913	301	11.8	0.47	366	N	N
60-69	Female	Black or African American	99	98	23.4	427	251	7.2	1.47	423	N	N				y	y
60-69	Male	Black or African American	94	101.2	27.3355	895	182	6.7	0.64	496	N	N				y	y
30-39	Female	Black or African American	99	98	72.0192	70	216	9.5	1.66	460	Y	Y					y
30-39	Male	White or Caucasian	94	98	21.7057	3264	2962	0.3	1.06	560	N	N
30-39	Female	Black or African American	95	98.2	37.1426	114	251	3.3	2.08	353	N	N				y
30-39	Male	Other	94	98.5	23.1269	4077	1964	13.7	1.21	254	Y	N
80-89	Female	Black or African American	92	97.4	34.6	1166	2573	11.7	1.27	292	N	N		y		y	y
20-29	Male	White or Caucasian	94	99.8	26.6049	699	162	23.8	1.76	695	N	N
50-59	Male	White or Caucasian	91	97.5	27.5155	1515	<150	9.1	0.64	323	N	N					y
60-69	Female	Other	96	98.6	28.2333	357	607	0.9	2.7	177	N	N					y
70-79	Female	Black or African American	92	97.5	38.2744	512	236	8.7	0.71	521	N	N					y
60-69	Male	White or Caucasian	93	99.7	37.6532	931	192	1.6	1.3	368	N	N
60-69	Male	White or Caucasian	98	97.8	26.4451	3168	910	28.5	0.58	492	Y	Y				y	y
60-69	Female	Black or African American	98	98.3	33.2964	951	200	11.6	0.92		N	N		y		y	y
60-69	Female	White or Caucasian	94	98.2	29.5	675	943	17.5	0.92	221	Y	Y				y
60-69	Male	Other	93	97.3	28.5346	464	236	6.1		448	N	N				y	y
70-79	Male	Black or African American	100	99.9	15.7816	787	493		1	291	Y	N	y	y		y	y
40-49	Female	White or Caucasian	100	98.8	53.245	13	<150		0.41	198	Y	N	y			y	y
80-89	Female	White or Caucasian	96	98.6	26.6	118	345	1.2	0.97	216	Y	Y	y	y			y
60-69	Female	Black or African American	96	99.8	55.1	259	<150	4.5	1.31	537	Y	Y				y	y
80-89	Male	Black or African American	97	98.3	30.7934		237		0.6		Y	Y		y		y	y	y
50-59	Male	Other	93	98.5	35.6973	844	<150	2.5	1.24	295	N	N				y
60-69	Female	Black or African American	100	98.7	49.6499	832	717		0.96	343	Y	Y					y
50-59	Female	White or Caucasian	95	98	37.7588	394	410		1.4	338	N	N	y	y		y	y
30-39	Male	Other	96	99.9	29.3	900	228	5.5	1.31	424	N	N				y
30-39	Female	White or Caucasian	98	98.3	44.4	265	378	1.4	3.58		N	N
40-49	Male	Other	94	98.9	28.6192	489	<150	3.1	1.22	245	N	N
30-39	Female	Other	96	98.9	33.7298	39	<150	13.1	0.94	236	N	N				y
60-69	Female	White or Caucasian	93	98.5	40.8	73	183		1.43	181	N	N	y			y	y
40-49	Female	Black or African American	94	98.5	59.4	34	442	6.8	1.99	646	N	N
50-59	Female	Other	96	98.5	41.7	366	857	7.3	1.39	178	N	N	y	y		y	y
20-29	Female	White or Caucasian	96	97.8	15.8229	117	235	7.5	2.63	164	N	N
30-39	Male	Black or African American	94	99.1	33.2105	1875	585	6.3	1.15	595	N	N				y
60-69	Male	White or Caucasian	96	98.1	49.5007	281	<150	4.3	1.14	147	N	N	y			y	y
50-59	Female	White or Caucasian	91	97.8	42.6866	479	564	15.2	0.67	518	N	N					y
70-79	Male	White or Caucasian	99	97.8	26.56	569	244	5.4	0.83	271	N	N				y	y
70-79	Female	White or Caucasian	97	97.7	43.6972	1155	387		2.35		N	N					y	y
30-39	Male	Black or African American	96	98.9	30.4	381	343	3	0.91	307	N	N		y		y
50-59	Male	Black or African American	95	98	63.1	88	405		2.4	233	Y	N				y	y
50-59	Male	Other	96	97.8	26.6288	772	353	12.5	0.8	373	N	N				y
40-49	Male	Other	93	98.6	31.7012	674	283		0.8	310	Y	N
30-39	Male	Other	94	98.5	31.8941	705	2104	1.7	0.73	265	N	N
50-59	Female	White or Caucasian	97	98.3	26.3	948	399	0.7	0.59		Y	N	y	y		y	y
60-69	Male	Black or African American	93	99	38.1	3425	1008	23.3	1.83	579	N	N	y	y			y
30-39	Male	Other	98	98.4	35.9	393	212	12.3	1.13	318	N	N					y
50-59	Female	Other	96	97.7	40.1	825	281	8.8	1.91	440	Y	N				y	y
40-49	Male	Other	95	98.8	27.721	2139	230	15.6	1.11	490	N	N				y	y
40-49	Female	White or Caucasian	97	97.5	43.0762	1734	493	26.9	0.71	393	N	N					y
40-49	Female	Black or African American	99	99.4	42.5	207	398	6.8	0.25	241	N	N						y
60-69	Male	Other	95	99.8	32.4	429	311	10.3	0.98	282	N	N		y			y
50-59	Male	Black or African American	96	102.8	27.6014	182	287		0.9	243	N	N					y
50-59	Male	Other	94	99.3	31.1191	1296	216	5.5	3.28	362	N	N					y
80-89	Female	White or Caucasian	100	97.7	20.9	17	556	2.9	1.23	189	Y	N	y
40-49	Male	Black or African American	93	101.3	30.1196			6.2	1.58		N	N
50-59	Male	Other	88	97.4	19.6251	1069	390	8.5	0.48	386	Y	Y
80-89	Male	White or Caucasian	98	100.6	32.5527	5279	5525	20.2	0.72	473	Y	Y		y		y	y
50-59	Male	Black or African American	95	98.7	25.1022	690	220		1.8	228	N	N				y	y
20-29	Female	White or Caucasian	97	98.7	28.3468	265	627	19.6	0.76		N	N
60-69	Male	Other	96	99.4	30.7	313	21796		0.41	360	Y	Y					y
60-69	Male	White or Caucasian	96	98.2	33.8	650	235	12.7	0.76	413	Y	N	y			y	y
50-59	Male	White or Caucasian	88	98.3	26.9	894	546	13.3	0.88	730	Y	Y	y	y		y	y
60-69	Female	Black or African American	90	97.6	17.6	2602	1917	28.4	1.14	169	N	N	y	y			y	y
70-79	Male	White or Caucasian	93	99.1	30.5	341	668	9.3	0.09	422	Y	Y	y	y		y	y
50-59	Male	White or Caucasian	95	98.7	29.7804	1206	435	27.2	2.65	322	Y	N				y
70-79	Female	White or Caucasian	94	97.7	32.5918	28	301	2.7	0.45	220	N	N
50-59	Female	Black or African American	95	98	25.6925	345	<150		0.9	297	N	N
50-59	Male	Black or African American	93	98.7	26.4883	1379	4888		0.73	450	N	N	y			y	y
20-29	Female	Black or African American	99	98.2	18.5595	85	813		0.8	168	N	N
60-69	Female	Black or African American	93	99.6	18.3674	1229	791	8	1.75	716	N	N					y
70-79	Male	Other	94	98	25.7024	1454	470	6.6	0.42	791	Y	Y	y			y	y
50-59	Male	Other	97	97.3	35.3	6745	1124	26.4	0.7	527	Y	N	y	y		y	y
70-79	Male	White or Caucasian	94	99	27.5	4188	377	5.9	1.42	764	Y	Y	y				y
40-49	Male	Black or African American	90	97.8	29.4112	1608	233	1.3	1.3	346	N	N					y
100-109	Female	White or Caucasian	92	97.5	30.3	871	566	14.5	1.59	471	N	N	y	y
60-69	Female	Black or African American	96	98.9	39.5285	1972	311	4.1	1.53	192	N	N		y		y	y
50-59	Female	Black or African American	96	99	38.1201	900	<150	16.5	1.21	310	N	N				y	y
80-89	Female	Black or African American	92	101.2	22.9	189	<150	2.3	1.19	210	N	N	y	y		y	y
50-59	Female	Other	93	98.3	25.8	1384	212	27.1	0.94	473	N	N
40-49	Female	Other	96	97.9	32.2806	394	650	2.9	1.45	335	N	N
60-69	Male	Black or African American	100	99.8	26.7151	4283	8256	0.8	0.86	354	N	N					y
70-79	Male	Black or African American	98	96.1	28.9724		775		0.7	2011	N	Y	y	y		y	y
30-39	Female	Black or African American	97	99.2	19.6703	39	771		0.8		N	N
70-79	Male	White or Caucasian	94	99.1	31.3	730	183	5	1.07	278	Y	Y		y		y		y
50-59	Male	White or Caucasian	97	98.2	41.8185	160	<150	0.4	2.38	229	N	N	y				y
40-49	Male	Other	92	100.6	32.998	750	1180	26	0.92	700	Y	Y				y	y
60-69	Female	Black or African American	95	100.5	26.5684	274	<150	3.1	0.63	240	N	N					y
50-59	Male	Other	92	100.5	29.8962	485	186	14.6	1.89	302	Y	Y				y
60-69	Female	White or Caucasian	90	97.9	59.2	124	866	17.6	0.74	512	Y	Y
30-39	Male	Black or African American	95	100.7	27.7332	290	<150	3.6	0.95	385	N	N
70-79	Male	Black or African American	85	100.2	32.1	758	49518		0.43	899	Y	Y				y	y
40-49	Female	Other	96	98.2	32.2311	83	<150	4	1.45	362	N	N				y
50-59	Female	White or Caucasian	97	99.2	42.2458			3.3	1.62		N	N				y	y
50-59	Male	White or Caucasian	100	103.5	38.3	1113	768	33.7	0.41	256	Y	Y				y	y	y
30-39	Male	Black or African American	96	101.2	36.2	229	365	12.3	1.04	409	N	N		y		y	y
60-69	Female	Black or African American	99	98	33.1481	456	4262		1	477	N	N		y		y	y
80-89	Male	White or Caucasian	92	97.6	25.6757	356	542	8.3	1.03	213	N	N					y
20-29	Male	White or Caucasian	92	99.9	28.4	1185	379	0.8	1.04	315	N	N
50-59	Male	Black or African American	95	97.7	29.7995	511	9580		1.9	239	Y	N	y				y
40-49	Male	Other	90	97.5	28.952	1831	3315	21.2	1.69	844	Y	Y				y
20-29	Male	White or Caucasian	92	98.6	26.6028	1560	333	15.4	0.51	723	N	N
50-59	Female	Black or African American	98	99.4	29.1285			3.5	1.35		N	N					y
40-49	Male	Other	91	101.8	39.9829	2357	245	10.3	1.04	287	N	N
30-39	Female	Black or African American	93	98.3	41.9605		369		0.68	164	N	N				y
60-69	Female	Other	92	98.5	28.6123	485	359	9.7	0.4	558	Y	Y				y
40-49	Male	Black or African American	90	99.3	26.3998	724	1131		1.42	266	Y	N		y		y	y
40-49	Female	Other	93	100.3	30.538	177	<150	11.1	1.11		N	N
80-89	Male	White or Caucasian	99	97.5	25.1766	158	195	<0.1	1.32	257	N	N				y	y
30-39	Male	Asian	97	99.1	24.8232	203	851	4.1	1.65	222	N	N						y
40-49	Female	Black or African American	100	98.1	53.7	1234	980	18.8	0.65	201	Y	Y	y	y		y	y
60-69	Female	White or Caucasian	93	98.9	43.8405	202	181	11.2	0.79		N	N	y				y
30-39	Female	White or Caucasian	95	98.5	30.9515	55	<150	7.2	0.79	332	N	N	y			y	y
30-39	Male	Black or African American	93	100.5	36.146	177	<150	1.3	0.89	155	N	N					y
50-59	Male	Other	94	98	26.7225	417	286		0.68	408	N	N
70-79	Male	Other	95	98.6	22.751	363	11557		0.87		N	N	y	y			y
40-49	Female	Black or African American	91	98.6	31.1	55	2764		0.82	434	Y	N				y	y
70-79	Male	Black or African American	95	98.4	36.8022	563	2915		0.48	197	N	N		y		y	y
60-69	Female	White or Caucasian	94	98	24.3	353	2197	14.4	1	339	N	N					y
50-59	Female	Other	94	98.9	32.2	422	<150	6	1.35	456	N	N				y	y
50-59	Male	Other	91	98.5	29.5664	1656	188	12.5	1.18	1110	Y	N
60-69	Female	Black or African American	99	98.5	41.81	200	549	13.5	0.64	399	Y	Y	y	y		y	y
80-89	Male	White or Caucasian	91	99.2	35.2585	2886	1369	28	1.29	604	Y	N		y		y	y
60-69	Female	Black or African American	96	99.2	52.4	307	<150		1.45	179	N	N	y			y	y
70-79	Male	Black or African American	94	98.5	32.6871	274	263	1.5	1.02	316	N	N	y			y	y
60-69	Female	Black or African American	94	99	36	454	<150	7.1	1.69	266	N	N				y	y
40-49	Female	Black or African American	97	98.1	42.3621	607	345	5.4	0.55	226	N	N					y
50-59	Female	Black or African American	100	97	63.8178	301	157	4.8	0.64	336	N	N	y			y	y
70-79	Female	Black or African American	96	98.6	26.9361	340	742	1.6	1.29	334	N	N	y			y	y
70-79	Female	White or Caucasian	98	98.1	25.5	299	467	3.9	1.51	112	N	N		y		y	y
40-49	Male	Other	95	99	27.4544	1051	3342	1.2	1.59	417	N	N					y
40-49	Female	Black or African American	91	97.9	27.4745	726	192	8.7	1.58	259	N	N				y	y
60-69	Female	Black or African American	97	98.6	39.6	747	151		1.1	313	N	N				y	y
80-89	Male	White or Caucasian	98	97.6	22	565	4635	11.7	1.22	371	Y	N	y	y			y
30-39	Female	Black or African American	97	98.4	53.5	947	967		1	396	Y	Y				y	y
80-89	Male	Other	99	97.9	25.5	471	457	6.8	1.35	252	N	N	y			y	y
30-39	Female	Black or African American	100	98.7	38.4	144	<150		1.3	499	N	N
60-69	Male	Black or African American	91	98.6	31.3	607	157	19.5	0.77	532	Y	N					y
60-69	Male	Patient Refused	92	98.5	28.2	2263	821	20.1	0.8	522	Y	N				y	y	y
50-59	Female	Black or African American	96	98.2	47.9	162	<150		0.62	486	N	N	y			y	y
60-69	Male	White or Caucasian	92	96.9	31.9294	938	21548	27.5	2.35	875	Y	Y				y
70-79	Male	Other, White or Caucasian	97	97.6	34.9	370	<150		1.15		N	N	y			y	y
20-29	Male	White or Caucasian	92	100.7	38.1541	366	<150	9.6	0.65	264	N	N
60-69	Female	Black or African American	81	97.2	30.9	186	175		1.73	145	N	N				y	y
40-49	Female	Black or African American	100	97.8	47.8231	838	265	3.1	0.63	335	N	N
90-99	Male	White or Caucasian	96	98.7	22.5511	299	461	5.3	0.72	209	N	N	y				y
50-59	Female	Black or African American	95	98.5	35.3617	747	348	22.9	0.88	437	N	N
40-49	Female	White or Caucasian	91	98.5	46.0863	795	<150	4.1	1.39	631	N	N				y
70-79	Male	White or Caucasian	97	98.6	18.7245	1219		11.3	0.64	426	N	N
50-59	Male	Black or African American	92	99.4	40.028	539	233		1.8	373	N	N				y	y
50-59	Male	Black or African American	96	97.2	33.469	402	2195		1.55		N	Y					y
30-39	Male	Black or African American	100	99.4	52.2962	380	545		1.62	485	N	N					y
60-69	Female	White or Caucasian	89	98.8	32.4	152	1839	26.4	1.07	178	N	N				y	y
70-79	Female	Black or African American	93	97.9	29.8343	1469		2.3	1.15	441	N	N	y	y			y
50-59	Female	White or Caucasian	97	97.4	21.2983	388		<0.1	0.95	78	N	N
80-89	Female	White or Caucasian			32.9188	124	<150		1.71	140	N	N	y	y		y	y
40-49	Female	Black or African American	99	97.8	30.4316	471	484		0.87	380	N	N		y			y
60-69	Male	White or Caucasian	94	98.9	34.8	972	390	10.6	0.32	501	N	N	y
70-79	Male	White or Caucasian	96	97.8	29.4	1068	632	5.6	1.63	322	N	N	y				y
40-49	Female	White or Caucasian	93	98.9	33.5	1908	711	48.5	0.75	>2500	Y	Y	y			y	y
70-79	Male	White or Caucasian	92	103	40.7	593	243	9.7	1.19	243	N	N		y			y
30-39	Female	Black or African American	91	98.4	25.9486	261	459	35	0.46	293	N	N
30-39	Female	Black or African American	98	98.4	24.5941	3130	7178	0.5	2.31	627	N	N
60-69	Male	Black or African American	93	99.1	34.1	897		14.4	0.44	354	N	N					y
30-39	Female	Black or African American	96	98.1	49.0938	911	178	4.8	1.06	434	N	N					y
50-59	Male	Other	93	98.7	57.9191	684	506		1.3	578	Y	N				y
70-79	Female	White or Caucasian	94	98	27.8486	373		18.8	1.46	194	Y	N				y	y
60-69	Female	Black or African American	99	98.9	25.3861	259	218	1.1	1.07	214	N	N				y	y
80-89	Female	Other	100	98.5	46.8	867		9.7	1.37	535	Y	Y				y	y
70-79	Female	Black or African American, White or Caucasian	95	101.5	37.4155	785	2434	1.9	0.43	480	N	N
70-79	Female	Black or African American	93	98.1	28.4	6078	1857	10.8	0.59	2260	N	N		y			y	y
70-79	Male	Black or African American	96	98.9	35.1231	3546	835	32	2.02	616	Y	Y				y	y
50-59	Female	Black or African American	95	97.5	39.9151	83	265		2.9	158	N	N	y			y	y
70-79	Female	Other, White or Caucasian	93	100.6	35	221	721	28.9	0.74	393	Y	Y	y			y	y
70-79	Female	White or Caucasian	100	98.8	25.6	32		0.8	0.88	379	Y	N	y				y	y
40-49	Male	White or Caucasian	95	100.8	25.8	173	259	1	0.32	202	N	N				y	y
60-69	Female	Other	86	98.1	36.4253	638	276	1.2	1.61	310	N	N				y
40-49	Female	Other	94	98	37.1189	262	212	7.2	0.98	332	N	N
50-59	Male	White or Caucasian	94	97.9	31.1	153	453	10.8	0.68	285	N	N	y			y	y
20-29	Female	Other	94	98	58.1897	223	<150	4.5	1.96	440	N	N
60-69	Female	Black or African American	98	98.3	42.7845	296	414	2	1.15	237	N	N				y	y
60-69	Female	Other	94	98	20.8	947		5.8	0.92		Y	N	y			y
60-69	Male	Black or African American	95	98.6	27.3	3029	350	5.1	0.45	593	Y	N				y	y
50-59	Male	White or Caucasian	94	98	30	738	1517	1.5	1.26	268	N	N				y	y
50-59	Male	White or Caucasian	93	98.7	35.6653	1902	2345	24.6	0.6	331	N	N
40-49	Female	Black or African American	90	97.9	37.7042	91	<150	2.4	0.82	428	N	N					y
70-79	Female	Black or African American	92	100.7	24.7104	2388	290	25.9	0.17	358	Y	N	y	y		y	y
30-39	Male	Black or African American	93	97.4	17.9109	1834	707	8.2	0.78	630	N	N	y	y			y
70-79	Female	Other	93	101.9	34.2495	321	150	5.8	1.06		N	N	y	y		y	y
40-49	Male	White or Caucasian	94	98.1	26.9033	391	590	0.6	1.31	224	N	N
60-69	Male	Black or African American	96	98.3	25.5	1601	4677	21.6	1.28	465	N	N
50-59	Female	White or Caucasian	94	98.2	34.4037	418	995	4		460	N	N				y	y
50-59	Female	Black or African American	90	97.6	39.4	245	226	20.9	0.76	546	Y	Y				y
50-59	Female	Other	98	98.9	42.3	1626	252	15	0.89	1310	Y	N				y	y
80-89	Male	White or Caucasian	98	98.8	24.9	333	2722	6.5	1.46	214	Y	N	y	y			y	y
80-89	Male	Other	88	99.8	29.1	1814	7456	20.8	1.54	769	Y	N				y	y
40-49	Female	Black or African American	99	99.7	26.5	393	302	0.3	2.25	299	N	N	y				y	y
80-89	Male	White or Caucasian	96	97.4	30.8676	195	990	10	0.68	243	Y	Y	y	y		y	y	y
70-79	Female	Black or African American	93	98.7	35.2748	239	195	8.7	1.72	267	N	N					y
50-59	Male	Black or African American	94	98.9	29.4	683	341	3	0.7	352	N	N		y		y	y
50-59	Male	Asian	97	98.2	24.0466		320	0.2	0.45	184	N	N
90-99	Female	White or Caucasian	97	97.2	24.9	292	1234	7.1	0.58	184	Y	N		y		y	y	y
40-49	Female	Black or African American	95	98.5	33.6533	452	153	0.1	1.32	206	N	N
30-39	Female	Black or African American	98	98.4	43.0408	673	373	1	0.92	381	N	N					y
70-79	Female	Black or African American	98	99.1	38.8	244	354	0.4	0.93	368	N	N					y
60-69	Male	Black or African American	93	98.3	33.0463	337	<150	0.1	1.03	437	N	N	y			y	y
50-59	Female	Black or African American	91	98.5	37.0298	455	228	15.8	0.47	467	Y	N				y	y
30-39	Male	Black or African American	92	100.9	29.1	897	232	10.1	1.59	306	N	N				y
30-39	Female	White or Caucasian	91	98.9	44.7364	80	268	6.3	0.87	322	N	N
40-49	Female	Black or African American	94	98	51.4557	74	<150	11.6	1.44	225	N	N					y
30-39	Male	Black or African American	100	98	48.7838	45	463		1.37	291	N	N	y				y
40-49	Female	White or Caucasian	93	99.5	31.1971	251	188	12.6	0.25	321	Y	N	y	y		y	y
30-39	Female	Black or African American	95	98.3	41.9835	204	263	11.5	0.98	637	Y	N					y
50-59	Female	Black or African American	93	99.5		575	270	1	1.7		N	N					y
70-79	Male	White or Caucasian	96	97.7	22.8	2030	5463	7.2	1.03	299	Y	Y	y			y	y
30-39	Female	Black or African American	73	98.3	27.0468	681	260	7.8	1.67	515	N	N
50-59	Male	Black or African American	94	98.5	38.49	8515	281	13.1	0.7	663	N	N				y	y
80-89	Female	White or Caucasian	94	97.5	38.3189	860	368	5	0.94	285	N	N				y	y	y
60-69	Male	Black or African American	98	99.3	25.7658	813	1883	2.1	1.15		N	N				y	y
60-69	Male	White or Caucasian	98	100.9	32.2928	165	232	1.2	1.19	268	N	N					y
70-79	Male	Other	96	97.6	23.1081	923	554	2.4	1.19	246	N	N
60-69	Male	White or Caucasian	90	97.5	22.0174	2652	389	14.9	0.63	722	N	N						y
70-79	Female	White or Caucasian	92	98.5	34.2173	65	205	6.9	1.14	210	N	N	y				y
50-59	Male	Black or African American	92	98.4	26.6853	798	192	2	<0.03	249	N	N
70-79	Female	White or Caucasian	94	98.2	22.8097	1256	239	10.1	0.8	222	N	N					y
50-59	Male	Black or African American	97	98.5	22.3756	202	172	4.5	1.9	144	N	N
70-79	Male	Other	95	97.7	30	1189	3200	12.4	3.77	366	Y	N
80-89	Female	White or Caucasian	92	99.7	18.9466	433	299	25.8	0.58	519	Y	N					y
60-69	Male	Black or African American	91	98.8	30.2098	736	358	18	0.75	348	Y	Y		y		y	y
60-69	Male	White or Caucasian	94	97.3	33.7635	507	342	11.2	0.94	347	N	N					y
70-79	Female	Black or African American	99	98.2	33.5	893	429	0.4	2.48		N	N					y	y
30-39	Male	Other	96	98.5	31.321	734	178	8	1.34	420	N	N
80-89	Female	Other	100	100.6	31.6	809	250	12.7	0.38	687	Y	N				y	y
40-49	Male	Other	94	98.5	28.3	1967	244	7.6	1.28	731	Y	N				y	y
20-29	Male	White or Caucasian	97	97.7	22.4	54	243	5	2.9	149	N	N
70-79	Male	White or Caucasian	89	98.7	28.1	1919	746	5.9	0.66	537	Y	Y
50-59	Male	Black or African American	91	97.5	36.2	3002	626	7.1	1	539	Y	N				y	y
30-39	Male	Black or African American	97	98.9	29.7	376	452	0.4	1.16	221	N	N		y		y	y
70-79	Male	Black or African American	99	100.1	25.66	339	275	4	0.6	270	N	N					y
80-89	Male	Other	99	98.6	22.5921	350	<150	3.5	0.63	212	N	N	y			y	y
50-59	Male	Black or African American	98	98.3	30.7	611	191	6	0.85	357	N	N	y			y	y
30-39	Male	Black or African American	97	98.1	22.8116	1218	2347	46.2	0.15	1141	Y	N				y
20-29	Male	White or Caucasian	95	97.9	33.2231	126	<150	<0.1	1.94		N	N
50-59	Female	White or Caucasian	95	100.7	29.9565	869	428	19.4	1.01	503	N	N
20-29	Female	Other	100	97.9	20.6	72	230	<0.1	1.61	154	N	N
60-69	Male	Other	96	98.1	31.6	556	953	11	0.78	548	N	N				y	y
40-49	Male	Other	90	99.9	32.2773	1103	177	3	1	376	Y	N				y	y
50-59	Male	Other	90	98.1	31.3	1404	2002	14.6	0.94	492	Y	N	y			y	y
40-49	Male	Other	92	97.4	26.6555	895	<150	8	0.61	523	N	N
50-59	Female	Other	91	98.3	30.8539	3581	272	7.5	0.9	475	N	N		y		y	y
50-59	Female	Other	92	98.4	37.6572	633	191	4.7	1.05	388	N	N
30-39	Female	Other	95	96.9	40.6	555	<150	19.6	1.12	199	N	N				y
60-69	Female	White or Caucasian	91	98.3	23.2947	1005	343	5.5	1.09	385	N	N					y
70-79	Male	Black or African American	94	98.3	35.3	508	1301		0.7	206	N	N	y			y	y
40-49	Male	Black or African American	97	98.9	67.9879	177	200	7.6	2.04	293	Y	N				y	y
40-49	Female	Other	90	98.5	25.4	52	625	30.5	0.47	190	Y	N				y
60-69	Female	Other	94	97.8	29.2917	436	532	6.3	0.91	382	Y	N		y		y	y
70-79	Male	Black or African American	91	97.8	28.2821	1119	326	22.2	0.71	568	Y	N		y		y	y
60-69	Male	Black or African American	93	97.2	29.5	497	453	6.1	1.73	362	N	N					y
50-59	Male	White or Caucasian	90	98	33.2	1523	1934	8.8	0.62		N	N					y
70-79	Female	Black or African American	95	98.7	32.3091	221	713	4.4	0.88	257	N	N	y			y	y
30-39	Male	Other	95	98.4	32.9229	1291	185	0.6	0.99	433	N	N						y
30-39	Male	Other	97	98.7	40.8	1709	269	31.3	1.03	289	Y	N					y
50-59	Female	Black or African American	98	98.8	42.9288	174	183	6.7	3.34	290	N	N					y
50-59	Male	White or Caucasian	98	98.8	41.3609	15	<150	1.8	1.05	232	N	N					y
80-89	Female	White or Caucasian	98	95.2	29.2612	46	184	1.3	0.87		N	N	y	y			y
40-49	Male	Black or African American	95	98.8	28.5865	1391	670	30.4	1.12	323	N	N				y
60-69	Male	Black or African American	92	99.5	27.8	769	392	21.3	0.69	419	N	N
50-59	Male	Black or African American	97	98.4	37	1223	245	1.1	1.8	273	N	N	y			y	y
80-89	Female	White or Caucasian	96	97.6	18.7817	275	404	2.9	1.32	288	N	N	y				y
50-59	Female	Black or African American	95	98.6	37.6009	269	220	14.2	2.47		N	N					y
50-59	Male	Black or African American	96	98.1	53.9503	103	<150	0.6	0.61		N	N					y
70-79	Female	Black or African American	94	98.2	31.7465	>1500	3019	14	0.4	532	Y	N				y	y	y
20-29	Male	Black or African American	98	100.4	26.3839	218	244	0.6	1.3	147	N	N					y
30-39	Male	Black or African American	93	99.6	54.2	1372	283	11.7	0.61	723	Y	Y				y
30-39	Male	Black or African American	95	98.5	47.8904	491	276	32	1.61	609	N	N				y	y
80-89	Female	White or Caucasian	97	98.3	17.2684	131	<150	21	1.07	247	N	N
60-69	Female	White or Caucasian	96	98.4	27.3659	46	<150	11	0.13	190	N	N						y
60-69	Male	White or Caucasian	96	96.2	28.3799	565	192	1.1	1.69	251	N	N				y	y
20-29	Male	White or Caucasian	96	98.2	23.5	190	<150	0.1	1.05	170	N	N					y
70-79	Female	White or Caucasian	93	99.1	32.8	914	293	9.1	0.97	367	N	N				y
30-39	Female	Other	96	98.6	34.1847	607	216	8.3	0.65	307	N	N				y
60-69	Male	Black or African American	98	98.2	32.2	391	235	1.2	1.13	251	N	N					y
50-59	Male	White or Caucasian	89	98.2	40.3	1330	198	10.5	0.36	330	Y	Y
60-69	Female	Black or African American	90	99.5	36.6348	239	202	2.2	1.38	264	N	N				y	y
60-69	Male	Black or African American	86	98.4	23.8537	1004	867	28.1	0.65	521	Y	Y				y	y
50-59	Male	White or Caucasian	97	97.7	35.15	342	<150		0.49	363	N	N				y
60-69	Female	Black or African American	92	97.9	38.6	979	7738	7.4	1.83	577	N	N	y			y
60-69	Male	White or Caucasian	95	98.6	27.3056	1600	4546	12.1	0.59	351	N	N
40-49	Female	Black or African American	98	98.6	32.9	99	647	1.3	0.88	281	N	N					y
50-59	Male	Other	95	98	22.4	1353	215	10.1	0.81	529	N	N				y
90-99	Female	White or Caucasian	95	97.9	29.7128	166	287	0.6	1.98	262	Y	N	y			y	y	y
50-59	Male	Black or African American	98	98.8	32.5	573	42945	6.5	2.51	299	Y	N				y	y
50-59	Male	Black or African American	94	97.5	24.5	4140	1978	13.9	2.4	315	N	N				y	y	y
40-49	Female	Black or African American	98	99.3	41.8135	305	424	6	1.29	512	N	N
60-69	Male	Black or African American	98	98.1	38.3911		266	4.8	0.99	403	N	N					y
60-69	Female	Black or African American	98	99.2	24.6	235	2882	1.9	2.84	409	N	N	y			y	y	y
50-59	Male	White or Caucasian	93	98.9	26.27	1186	924	24.5	1.42	327	Y	N				y	y
30-39	Female	Other	91	97	37.7855	162	203	1	0.84	284	N	N
50-59	Female	Other	97	98.8	29.0479	845	570	14.2	2.1	411	Y	N				y
60-69	Male	Other	95	98.4	32.5201	997	220	6.6	0.95	418	Y	Y		y		y	y
80-89	Male	White or Caucasian	95	97.9	24.2	216	596	5.4	1.21	212	N	N					y
50-59	Male	Black or African American	93	97.7	33.3193	965	165	0.2	1.33	404	N	N		y			y
40-49	Female	Other	94	98.5	33.0157	210	2839	20.9	1.08	559	N	N				y	y
50-59	Male	Other	90	97.9	31.8378	519	2089	2.6	1.84	288	N	N				y	y
60-69	Female	White or Caucasian	91	37.4	19.1048	1275	653	21.8	0.31	284	N	N	y	y		y	y	y
60-69	Male	Other	94	99.6	23.0347	1176	2421	12	1.63	226	N	N				y		y
70-79	Female	White or Caucasian	98	99	21.3972	97	166	12.9	1.15	251	N	N					y
50-59	Male	White or Caucasian	94	98.7	25.4469	954	366	7.3	0.79	225	N	N
90-99	Male	White or Caucasian	97	98.2	25.4858	537	700	3.5	0.52	301	N	N
30-39	Female	Black or African American	98	98.1	73.0144	65	238		1.4	215	N	N
40-49	Male	Black or African American	92	98.9	51.9583	182	162	3.1	1.58	352	N	N					y
50-59	Male	White or Caucasian	94	98.3	28.4913	1648	3252	23.8	0.61	326	N	N				y	y	y
40-49	Female	White or Caucasian	97	98	55.9226	324	307	8.7	1.46	328	N	N		y		y	y
60-69	Male	Black or African American	95	98	23.7076	1244	932		2.01	484	N	N				y	y
60-69	Female	Other	94	98.6	38.7	265	161		1.24	366	N	N					y	y
70-79	Male	Black or African American	99	98.3	20.4	444	1090	4.7	1.32	393	N	N				y	y
70-79	Female	Black or African American	96	103	36.8685	990	532	9.4	0.68	463	N	N				y	y
50-59	Male	White or Caucasian	94	99.8	40.7173	1939	593	6.5	1.33	290	N	N				y	y
50-59	Male	Black or African American			34.2991	496	315		1.3	401	N	N
70-79	Male	Black or African American	95	99.1	29.2	4112	348	5.5	0.71	499	N	N		y
60-69	Female	White or Caucasian	93	99.5	30	579	190	13.2	0.51	341	Y	N	y			y	y
30-39	Male	White or Caucasian	95	98	32.4	968	397	4.8	1.12	284	N	N				y
70-79	Female	White or Caucasian	92	98.3	25	251	1755	5.8	0.97		N	N					y
70-79	Female	Black or African American	96	97.4	26.7889	700	882	4.1	1.76	523	N	N				y	y
40-49	Female	Other	94	98.6	24.9265	416	635	25.9	0.65	598	Y	Y				y	y
60-69	Male	Other	96	98.4	33.8332	393	181	0.2	1.76	317	N	N
40-49	Male	White or Caucasian	95	99.4	32.5117	2581	214	20.8	1.03	656	Y	N				y
40-49	Female	Other	98	99	41.0083	1211	211	9.2	0.71	539	N	N				y	y
20-29	Female	Black or African American	96	97.7	45.7206	35	<150	0.5	2.75	166	N	N				y
80-89	Female	Black or African American	90	98.7	35.5	1362	319	6	0.58	651	Y	Y		y		y	y
70-79	Male	Black or African American	97	99.1	39.1441	504	351		0.7	284	N	N				y	y
70-79	Male	White or Caucasian	93	98.7	38.6713	971	2073	25.7	0.61		Y	N		y		y	y
40-49	Female	Black or African American	98	99.3	55	1823		19.3	0.71	254	Y	Y		y		y	y
40-49	Male	Black or African American	93	99.6	28.5886	125	250		1.42	250	N	N						y
20-29	Male	White or Caucasian	91	98.2	29.0249	505	<150		1.43	195	N	N					y
30-39	Female	Other	94	98.4	39.7313	83	547		1.52	291	Y	N
70-79	Female	White or Caucasian	94	98.2	25.6406	44	<150	5.7	1.25	270	N	N	y			y	y
40-49	Male	Asian, Other	95	97.9	29.0078	741	217	23.4	0.92	379	N	N					y	y
40-49	Female	Other	93	99.1	40.9657	470	374		1.36	448	N	N					y
60-69	Male	White or Caucasian	90	97.7	39.9	427	636	24.3	0.07	490	Y	N	y	y		y	y
60-69	Female	White or Caucasian	96	98.4	27.981	530	195	12.7	0.43	394	Y	N					y
60-69	Male	White or Caucasian	95	98.1	31.1	3125	345	10.4	1.44	477	Y	N	y			y	y
40-49	Male	Black or African American	100	100.4	28.5	2291	2157	1.8	0.72	293	Y	Y		y		y	y
50-59	Male	Black or African American	88	99	41.6	1260	2905	3.9	1.75	805	Y	Y		y		y	y
30-39	Male	Other	93	98.4	31.2814	1936	<150	7	1	463	N	N				y
70-79	Male	Black or African American	96	97.5	34.6	542	3334	15.9	0.17	594	Y	Y				y	y	y
40-49	Female	Black or African American	94	98.1	37.6532	23	157		2.79	129	N	N
70-79	Male	Other	95	98.4	22.9551	440	530	14	0.97	297	N	N	y			y	y
70-79	Male	White or Caucasian	94	98.5	33.2	290	<150	3.6	0.66	245	Y	N	y			y	y	y
50-59	Male	Black or African American	97	98.4	46.7318	112	286		1.25	164	N	N	y	y		y	y
60-69	Male	White or Caucasian	100	98.2	27.1	720	1738	43.5	0.95	257	Y	N		y		y	y
50-59	Female	White or Caucasian	93	98.5	19.4	732	300	1.4	0.47	448	Y	N
60-69	Female	Black or African American	99	99.2	17	2346	519	3.4	1.47	313	N	N		y		y	y	y
70-79	Male	White or Caucasian	92	97.8	23.731	388	152			193	N	N	y			y	y
50-59	Male	White or Caucasian	97	97.8	21.0634		690	8.5	3.19		N	N	y	y		y	y
50-59	Male	White or Caucasian	93	98.4	20.9128		984		1.55	346	N	N	y			y	y
80-89	Female	White or Caucasian	96	98.7	29.2	370	532		1.11	284	N	N	y				y
20-29	Female	Other	100	103	22.5941	338	725		2.72	195	N	N
60-69	Male	White or Caucasian	96	98.1	26.0401	3182	340	24.1	0.45	547	N	N				y
80-89	Male	Black or African American	93	97.8	38.8803	610	582	22.4	0.66	497	Y	N				y	y
50-59	Male	Black or African American	98	98.9	36.2587	820	243		1.1	345	N	N				y	y
50-59	Male	White or Caucasian	93	99.9	32.998	890	199	15.5	0.49	215	N	N					y
50-59	Male	Other	89	99.3	39	970	237	22.7	1.81	526	Y	Y
50-59	Female	Black or African American	91	99.1	45.9991	341	<150	19	1.54	431	N	N				y	y
70-79	Male	Black or African American	97	98.3	33.7	1198	16900		0.6	1041	Y	N		y		y	y
30-39	Male	Black or African American	94	99	42.5692	367	324	14.9	0.48	312	N	N
60-69	Female	Black or African American	92	97.5	32.8997	676	954		1.5	454	Y	N					y
50-59	Female	Other	96	98.5	28.2427	509	<150	5.2	0.69	336	N	N					y	y
60-69	Female	White or Caucasian	92	99.4	24.9086	95	320		0.64		N	N						y
50-59	Male	Black or African American	92	98	31.609	1200	276	9.3	0.62		N	N					y
40-49	Male	Black or African American	96	102.4	45.7	23163	893	11.4	1.51	1276	Y	Y				y
30-39	Male	Black or African American	100	97.5	28.0747		776	8.4	1.11		N	N	y			y
50-59	Male	Black or African American	98	102.6	28.5021	10421	2459	19.9	0.35	678	Y	Y		y		y	y
50-59	Male	Black or African American	100	98	26.3852	1740	156	2.1	0.31		N	N						y
60-69	Male	Black or African American	93	97.9	30.4066	746	1040	13.1	1.31	216	N	N				y	y
70-79	Male	Other	100	98.6	27.0402	546	9715	6.9	2.06	515	Y	Y	y			y	y	y
40-49	Male	White or Caucasian	95	97.5	31.4721	566	674	25	1.1	441	N	N
60-69	Female	Black or African American	82	97.5	44.8	1996	664	18.8	0.6	583	N	N				y	y
20-29	Female	Black or African American	91	100.4	28.3396	515	575	4.4	1.64	335	N	N
80-89	Male	Black or African American	100	97.4	25.1878	1006	181	6.1	1.09	320	N	N	y	y		y	y	y
60-69	Male	White or Caucasian	95	97.9	32.3155	1246	334	19.7	1.35	652	Y	Y	y
50-59	Male	Black or African American	91	97.9	30.4	1005	255	5.3	1.05	399	N	N					y
30-39	Female	White or Caucasian	93	99.3	43.9	41	180	1.3	1.99	184	N	N
80-89	Male	White or Caucasian	93	98.4	21.0949	182	189	1.4	1.28	281	Y	N	y	y			y
20-29	Male	Other	87	98.7	42.9194	2125	1460	33.4	1.18	447	Y	Y
60-69	Male	Black or African American	96	97.1	30	607	362	0.3	0.91	304	N	N					y
90-99	Female	White or Caucasian	96	97.6	21.2	449	2861	4.7	1.57		N	N					y
60-69	Male	Other	100	97.4	27.3659	699	28051		0.2	296	N	N				y
80-89	Female	Black or African American	100	98.5	22.5941		973		0.3	225	N	N				y	y
40-49	Male	White or Caucasian	94	98	29.0069	279	<150	4	1.16	285	N	N					y
90-99	Female	Black or African American	96	97.8	25.9282	585	1899	10.9	1.65	266	N	N	y	y		y	y
30-39	Male	Black or African American	100	98.1	26.4	33	<150	0.1	0.47		N	N					y
70-79	Male	White or Caucasian	98	97.9	26.3	2228	272	9	0.71	397	N	N	y
50-59	Male	White or Caucasian	94	99.1	34.8554	369	289	8.3	0.45	185	N	N		y		y	y
50-59	Male	White or Caucasian	98	99	29.7	1339	1080	16.5	0.65	459	Y	Y				y
40-49	Female	Other	91	97.6	34.7	323	558	24.8	1.63	254	N	N
90-99	Female	White or Caucasian	95	97.7	22.1281	94	1746	0.7	0.93		N	N	y				y
70-79	Female	Black or African American	75	98.6	36.3	122	<150	31.4	0.64	>2500	Y	Y				y	y	y
70-79	Female	White or Caucasian	96	98.4	23.6843	384	233	0.7	0.8	236	N	N					y
70-79	Female	White or Caucasian	99	98.4	21.4	435	193	2.5	0.87	130	N	N	y					y
70-79	Male	White or Caucasian	100	98.6	24.4	>1500	7382		0.3	1073	Y	Y	y	y		y	y
70-79	Female	White or Caucasian	99	98.1	31.1	88	<150	0.4	1.47	161	Y	N	y			y	y
40-49	Male	White or Caucasian	95	99.7	34.076	481	<150	0.4	0.82	252	N	N
40-49	Female	Black or African American	100	98.1	37.9928	3	161		2.79	233	N	N					y
20-29	Female	White or Caucasian	97	97.4	31.1736	160	163	10.1	1.14	304	N	N
40-49	Female	White or Caucasian	90	98.1	53.8014	842	217	8.9	1.42	489	N	N
40-49	Female	Black or African American	92	98.6	36.7188	358	291	3.9	1.15	272	N	N				y	y
40-49	Male	Black or African American	98	97.8	26.1998	275	1621	3	1.92	191	N	N
20-29	Male	Black or African American	97	98.2	41.8185	459	492	23.9	1.37	317	N	N					y
60-69	Female	White or Caucasian	89	98	29.6019	327	982	19.1	0.8	606	Y	Y		y				y
70-79	Male	White or Caucasian	88	98.1	30.9	551	595	16.1	0.54	536	Y	Y	y			y	y
60-69	Male	White or Caucasian	96	99.5	36.0721	734	688	29.8	0.31	352	N	N	y			y	y
70-79	Female	White or Caucasian	92	98.6	29.9503	272	186	4.3	0.82	232	N	N				y
50-59	Male	Black or African American	99	99.8	34.5295	195	216	1.9	1.3	304	N	N					y
70-79	Male	White or Caucasian	89	98.2	30.1053	1090	382	22.3	0.53	382	Y	Y	y				y
20-29	Female	White or Caucasian	98	99.6	36.3	353	177	<0.1	3.43	141	Y	N				y
50-59	Male	White or Caucasian	94	100.7	39.186	321	423	4.9	1.24	231	Y	N				y	y
40-49	Female	White or Caucasian	94	98	32.231	316	210	8.7	0.52	196	N	N				y	y
30-39	Male	Black or African American	93	98.3	43.9009	1317	532	3.3	1.29	353	Y	Y					y
50-59	Male	Other	97	98.3	29.0496	992	292	9.9	1.14	523	Y	N				y
30-39	Male	Other	96	98.5	25.4419		234	5.5	0.79	346	N	N
30-39	Female	Black or African American	100	98.4	34.7543	7	159		2.02	139	N	N
50-59	Male	Black or African American	96	98.7	50.7	729	270	3.5	0.94	746	Y	Y		y		y	y
60-69	Male	Black or African American	96	98.1	31.1329	361	231	0.4	0.47	267	N	N	y			y	y
60-69	Female	Black or African American	95	97.8	27.0998	209	175	8.1	1.2	310	N	N
20-29	Male	Black or African American	95	97.9	36	1143	406	6	2.19	369	N	N				y
70-79	Female	Black or African American	97	97.8	39.1516	339	460	3.2	1.83	457	N	N		y		y	y
40-49	Female	Other	92	100	34.5703	1418	567	10.4	1.55	300	N	N		y		y	y
50-59	Male	White or Caucasian	92	98.7	34.3	422	298	8.5	1.13	290	N	N	y			y	y
50-59	Female	Black or African American	97	98.5	44.3	277	302	3.5	0.99	440	N	N	y			y	y
60-69	Male	White or Caucasian	92	97.6	31.1	1106	321	9.5	0.92	337	Y	N	y				y
50-59	Female	Black or African American	2	99.1	50.5521	806	387		1.1	412	N	N	y			y	y
60-69	Female	Other	92	98.4	32.8	543	3198	31.8	3.27	317	Y	Y
80-89	Male	Black or African American	97	98.2	29.8	177	1701	0.3	1.89		N	N				y	y
30-39	Male	Black or African American	97	98.6	42.8715	1957	282	7.2	1.23	722	N	N				y
60-69	Female	White or Caucasian	95	97.5	25.7	3045	257	8.4	0.66	286	N	N
30-39	Male	White or Caucasian	92	98.3	35.5	1144	178	12.7	1.14	653	N	N
40-49	Male	Other	95	100.4	26.6058	>1500	180		0.59	503	Y	N				y
50-59	Female	White or Caucasian	99	97.7	34.2	>2000	7500	4.1	1.29	215	Y	Y		y
30-39	Female	Black or African American	100	98.8	46.1268	75	1592	27	1.39		N	N					y
70-79	Female	White or Caucasian	90	98.1	27.3228	244	194	10.8	1.4	263	N	N				y	y
80-89	Female	White or Caucasian	93	98	24.7671	182	206	4.4	1.13	241	N	N				y	y
20-29	Male	White or Caucasian	97	98	28.4644		302	0.5	1.42	380	N	N
80-89	Female	Black or African American	98	100.4	28.1297	8126	20636		2.28		N	Y		y			y
30-39	Male	Black or African American	93	100.1	26.8	207	2392		0.8	247	N	N
50-59	Female	Black or African American	98	97.7	28.5702	147	636	3.3	2.52	246	N	N		y		y	y
80-89	Male	Other, White or Caucasian	96	103	33.3	1610	9153	9.5	3.3	522	Y	Y	y	y		y	y
90-99	Female	White or Caucasian	94	97.6	31.309	713	608	2.4	0.64		N	N		y			y
70-79	Male	White or Caucasian	95	98.5	32.1181	1389	719	9.1	1.32		N	N	y				y	y
70-79	Female	Black or African American	73	98.3	29.1	6813	849		0.56	660	Y	Y	y	y
70-79	Female	Black or African American, White or Caucasian	95	98.7	37.7	793	8779	1.7	0.61	393	Y	N				y
60-69	Female	White or Caucasian	90	96.2	46.8	4355	9000	20.1	1.11	1113	N	N				y	y
60-69	Female	Black or African American	100	98.5	30.7766	1023	23000	15	0.48	270	N	N				y	y
90-99	Male	Black or African American	99	97.5	33	1020	1200	17.1	1.3	328	N	N		y			y
80-89	Female	Black or African American	93	100.9	35.7654	510	2653		1.11	733	N	N	y	y		y	y
30-39	Male	White or Caucasian	98	96.1	25.3	101	1192	0.2	4.59	315	Y	Y
50-59	Male	White or Caucasian	97	98.1	23.1	1062	450	23.8	0.7	396	N	N				y
50-59	Female	White or Caucasian	93	98.5	31.4	706	249	12.8	1.5		N	N				y	y
40-49	Female	Other	97	97.6	24.4	381	243		1.05	221	N	N				y
60-69	Female	White or Caucasian	85	97.6	40.1973	118	317	13.9	0.97	257	N	N				y
40-49	Male	Other	93	98	31.9004	1119	203	12.5	1.58	445	N	N				y
60-69	Female	Black or African American	95	99	53.5	1967	627	4.7	0.46	542	N	N		y			y
60-69	Male	White or Caucasian	97	97.5	26.6	1972	727	2.4	0.99	312	N	N	y				y
30-39	Male	Other	94	97.7	28.478	1479	392	1	1.01		N	N					y
60-69	Female	White or Caucasian			37.1594	1452	423	7.1	1.03	592	N	N	y	y		y	y
30-39	Male	Black or African American	93	98.1	53.2497	374	1085	3	1.21		N	N
50-59	Male	Other	96	98	30.5	1315	309	7.8	1.06	376	N	N				y
40-49	Male	Other	96	97.7	27.3739	598	394	12.5	1.21	486	N	N	y				y
70-79	Male	Black or African American	95	98	27.7591	1533	341	10.1	1.69	345	N	N					y
40-49	Male	Other, White or Caucasian	91	98.9	40.7	219	<150	1	1.12	427	N	N				y	y
50-59	Female	Other	95	98	45.695	600	<150	0.6	1.02	263	N	N				y	y
60-69	Female	White or Caucasian	93	99.6	20.5	1630	414	5.1	0.36		N	N	y	y		y	y	y
50-59	Female	Asian	93	98.8	65.231	1050	261	7.1	0.79	530	N	Y					y
60-69	Female	Other	99	98.6	32.5	338	278	4.3	1.43	247	N	N
70-79	Male	Black or African American	90	98	34.9873	1208	244	1	0.77	288	N	N				y	y
70-79	Male	White or Caucasian	96	98.4	28.572	749	<150	4	0.58		N	N					y
70-79	Male	White or Caucasian	93	100.4	31.597	42	<150	0.7	1	300	N	N				y	y
60-69	Male	Other	91	99.2	28.6	479	1922	27.9	0.99	420	Y	N					y
60-69	Female	Black or African American	96	99.3	37	403	<150	4.3	0.87	267	N	N
60-69	Male	Black or African American	95	97.5	28.5	3804	1027	29.9	1.37	262	Y	N					y
70-79	Male	White or Caucasian	91	103	25.2	1310	<150	0.2	0.49	418	N	N
50-59	Male	Black or African American	96	99.7	21.6647	1581	2438	6.8	0.5	238	N	N	y	y		y	y	y
60-69	Female	Other	93	98.3	33.2	753	195	7.9	1.26	356	N	N					y
40-49	Female	Black or African American	100	97.8	28.2864	280	787	5.6	0.7		Y	N				y	y
40-49	Female	Black or African American	88	97	44.2974	506	304	5.3	1.3	361	N	N				y	y
70-79	Female	Black or African American	98	98.5	22.8121	598	1074	18.8	1.37	626	N	N
60-69	Female	Other	96	97.8		445	419	11.8	0.89	556	N	N		y		y
50-59	Male	Other	98	97.4	25.8219	429	1130	1	0.5		Y	Y		y		y	y
80-89	Female	White or Caucasian	90	98.4	24.5		998	4	1		N	N					y
40-49	Female	White or Caucasian	97	98.2	34.4722	117	<150	3	0.3	169	N	N				y	y
40-49	Male	Black or African American	91	98.6	37.9474	648	452	2.2	0.67	363	N	N				y	y
50-59	Male	White or Caucasian	92	98.1	30.8459	1390	1521	18.6	0.81	1147	Y	N	y	y		y	y
70-79	Female	White or Caucasian	95	97.8	21.6267	399	1203	4	1.13	168	N	N	y
80-89	Male	White or Caucasian	97	100.5	28.4491	160	943	11.4	0.86	286	N	N	y	y		y	y
80-89	Male	White or Caucasian	92	98.7	27.9831	498	900	12.2	0.85	289	N	N	y				y
50-59	Female	Black or African American	91	99.1	25.2	470	608	2.6	1.04	186	N	N					y
20-29	Male	Other	99	101.3	66.6	525	<150	8.9	1.51	476	N	N					y
50-59	Male	Other	97	100.1	36.6647	8207	192	15.5	1.48	224	N	N		y		y	y
60-69	Male	Black or African American	92	97.3	27.1	77	188	0.3	1.27	179	Y	N				y	y	y
50-59	Male	Black or African American	95	97	44.7	1486	1137	44.9	0.81	220	Y	N	y	y		y	y
40-49	Male	White or Caucasian	92	97.7	35.5856	438	580	8.9	1.19	187	Y	N				y	y
50-59	Female	White or Caucasian	89	97.6	36.5885	733	476	8.3	0.83	275	N	N					y	y
60-69	Female	Black or African American	97	97.6	32.8	146	336	7.4	1.1	307	N	N				y	y
90-99	Female	Black or African American	92	98.3	25.7446	1386	525	11	18.76	415	N	N	y	y			y	y
70-79	Female	Black or African American	99	100.9	31.9	231	453	16	0.8	256	Y	N				y	y
50-59	Female	Black or African American	97	98.8	25.1022	252	310	0.9	0.16	455	N	N				y
70-79	Female	Other	96	98.6	41.3	638	282	17.7	0.57	385	N	N	y	y		y	y
50-59	Male	White or Caucasian	96	98.6	35.2	705	166	0.8	1.23	288	Y	N					y
70-79	Male	White or Caucasian	93	97.9	22.9	219	850	<0.1	1.15	238	N	N	y			y	y
40-49	Female	Black or African American	97	97.8	38.7	1169	<150	3.4	0.81	254	N	N				y
50-59	Female	White or Caucasian	97	98.5	32	926	<150	2.6	1.41	241	N	N
50-59	Female	Black or African American	98	98.8	27.1	490	267	0.2	2.59	283	N	N					y
60-69	Male	Other	94	97.9	28.2	633	30021	21	1.23	1282	Y	Y				y
20-29	Male	Other	100	98.7	29.1	>1500	269	1.1	0.5	319	N	N				y	y
20-29	Female	Other	96	98.9	42.5094	99	678	2.6	1.4	387	N	N
90-99	Female	Other	94	98.7	28.5887	24	884	5.4	2.38	213	N	N					y
60-69	Female	White or Caucasian	96	97.9	23.7	56	370	5	2.44	217	N	N					y
80-89	Male	White or Caucasian	94	98.1	26.8	448	323	11.4	0.41	460	Y	Y	y	y		y	y
60-69	Female	White or Caucasian	100	100.7	36.9075		234	4.6	2.6		N	N
30-39	Female	White or Caucasian	94	100.5	43.9	486	2435	13.3	0.94	438	Y	Y
40-49	Female	White or Caucasian	96	98.4	32.8871	19	628	0.5	1.32	243	N	N
60-69	Male	Black or African American	92	97.7	30.5007	726	603	7.8	1	430	N	N				y	y	y
40-49	Male	Black or African American	96	98	43.5881	632	482	8.6	1.67	204	N	N				y	y
80-89	Male	Other	94	97.7	29.2	486	<150	7.9	1.32	282	N	N				y	y
70-79	Male	Black or African American	90	97.7	38.5	21403	2736	12.8	1.46	2383	Y	N				y	y
60-69	Female	White or Caucasian	98	98.4	29.239	355	202	1	1.15	331	N	N						y
60-69	Male	White or Caucasian	95	97.9	34.4	1088	1093	22.2	0.86	310	Y	Y
60-69	Male	White or Caucasian	95	98.3	29.2318	1086	155	2.2	0.55	397	N	N					y
20-29	Female	Black or African American	97	103.3	42.2458	<1	212	3.4	0.42	179	N	N
50-59	Male	Asian	95	97.7	23.4751	6355	401	2	0.19	447	N	N				y	y
80-89	Female	Black or African American	99	97.6	33.0019	134	356	12.7	0.82	300	N	N				y	y
50-59	Male	Other	90	98.2	40.5999	451	783	12.2	0.93	509	N	N
70-79	Female	Other	93	98.7	22.2	1699	331	16	0.92	447	Y	Y				y	y
60-69	Female	White or Caucasian	98	97.4	20.3587	155	398	14	0.83	790	N	N	y	y			y
60-69	Female	Other	94	98.3		1444	197	12.1	1.37	573	N	N				y
40-49	Male	Black or African American	94	98.5	42.3759	1874	400	16.3	0.53	517	N	N		y		y	y
60-69	Female	Black or African American	93	98.2	36.5	305	265	9	1.64	329	N	N					y	y
30-39	Male	Black or African American	99	103.2	39.9846	206	252	5.7	1.54	289	N	N				y
60-69	Male	Black or African American	94	98.3	16.9512	575	169	5	0.5	147	N	N					y
70-79	Female	Black or African American	96	98.1	19.7322	394	491	4	1.28	380	N	N	y	y		y	y
50-59	Male	Black or African American	93	97.7	28.0193	>1500	594	11	1.01	2713	N	N				y
50-59	Female	White or Caucasian	94	98	35.5	221	229	1.5	2.11	424	Y	Y	y	y		y	y
60-69	Female	Black or African American	92	97.4	39.8	779	787	11.6	0.75	362	Y	Y		y		y	y
60-69	Male	White or Caucasian	98	99.5	28	267	<150	2.7	0.46	198	N	N				y	y
90-99	Female	Other	98	98.1	27.5374	115	299	8.2	3.65	166	N	N					y
50-59	Female	Other	92	100.7	31.3	953	251	18.9	0.99	429	Y	N
70-79	Male	Black or African American	92	97.3	32.3	440	300	5.4	2.4	358	N	N	y	y			y
60-69	Female	Black or African American	89	98.4	46	506	256	1.6	2.71	389	N	N	y
80-89	Male	White or Caucasian	96	98.3	23.0956	148	213	5	1.04	357	N	N	y	y		y	y	y
40-49	Male	Black or African American	95	97.8	26	2043	1079	13	0.81	261	Y	N				y	y
60-69	Male	Other	93	98.6	29.5	2769	727	22.6	0.66		N	N						y
60-69	Male	Black or African American	98	98.2	30.4037	1058	267	18.9	0.44	442	N	N					y
50-59	Male	Black or African American	93	98.4	26.5	1933	234	4.4	0.36	296	N	N				y	y
20-29	Female	Black or African American	98	99.2	27.2893	131	1016	2.2	2.04	239	N	N				y
50-59	Male	Black or African American	94	98.1	21.5	1810	1034	17.2	0.28		Y	Y				y		y
40-49	Male	Other	98	98.2	28.4918	762	453	22	2.82	580	Y	Y				y
40-49	Female	White or Caucasian	97	98.2	37.2782		1050	47.3	0.9		N	N
40-49	Male	Other	94	98.2	25.9946	2101	260	32.2	0.56	617	Y	N				y
50-59	Female	Black or African American	90	97.5	52.7099	639	486	3.3	1.54	195	Y	N	y	y		y	y
70-79	Male	White or Caucasian	93	98.3	26.4459	881	754	11.3	0.64	292	N	N	y
60-69	Male	Black or African American	98	98.6	39.6	1333	545	2.9	0.58	213	N	N		y		y	y
40-49	Female	Black or African American	97	100.5	58.5	394	360	4.1	0.69	391	Y	N	y				y
70-79	Male	Black or African American	95	102.8	26.3082	592	341	3	0.63	303	N	N	y			y	y	y
80-89	Female	White or Caucasian	98	101.5	32.1	131	350	5.1	1.79	347	N	N	y			y	y
50-59	Male	White or Caucasian	98	98.5	31.1329	233	382	0.4		223	N	N					y
50-59	Male	White or Caucasian	94	99.2	38.7431	843	<150	0.4	1.21	325	N	N	y			y	y
30-39	Male	Black or African American	95	99.5	44.5206	204	<150	4.2	1.4	277	N	N					y
40-49	Male	White or Caucasian	96	97.4	26.6225	408	<150	12.3	1.43	217	N	N
60-69	Male	Black or African American	97	96.8	21.2016		<150	30.5	0.94		N	N					y
50-59	Male	Other	94	98	30.0431	927	468	24.8	1.04	608	Y	Y				y
70-79	Female	Other	91	98.1	19.9	359	260	9	0.49	259	N	N		y			y
60-69	Female	Black or African American	93	98.2	23.1346	512	275	6.1	1.66	398	N	N				y	y
60-69	Male	Other	92	98.1	26.5	1034	24262	24.1	0.5	669	Y	Y
60-69	Female	Black or African American	99	97.8	24.8	12411	543	38.6	0.41	273	N	N		y		y	y	y
80-89	Female	Black or African American	90	97.7	29.8	296	660	11	1.63	190	N	N					y
30-39	Female	Asian	98	103.1	17.7	1539	2721	7.2	0.23	312	N	N
80-89	Male	Black or African American	95	97.4	18.1489	130	1415	7.6	1.21	345	N	N		y		y	y	y
40-49	Female	Patient Refused	96	99.8	40.4	1994	744	5.5	2.87	279	N	N
60-69	Male	Other, White or Caucasian	94	97.6	38.3505	116	<150	0.4	1.51	154	N	N	y	y		y	y
70-79	Male	White or Caucasian	92	101.4	26.8077	840	409	5.8	0.84	264	N	N	y			y	y	y
20-29	Female	Other	92	99	33.4675	705	1666	42.3	2.18	200	N	N				y
70-79	Female	Black or African American	96	99.5	31.9	795	1567	12.3	1.1	563	N	N	y			y	y
60-69	Female	Black or African American	95	99.9	43.3	865	373	21.8	1.24	523	Y	Y	y			y	y
70-79	Female	Black or African American	91	98.6	39.1	390	9606	11.3	0.61	365	Y	Y		y		y	y
60-69	Male	Black or African American	95	98.5	21.6344	>1500	2162	12	0.7	513	Y	Y
40-49	Female	White or Caucasian	93	97.7	38.6168	86	194	32	2.05	317	N	N
70-79	Female	White or Caucasian	94	97.8	10.8	673	168	8.8	0.33	252	Y	N				y	y
80-89	Male	White or Caucasian	98	96.7	18.1293	361	245	2.1	0.34	292	N	N	y			y	y	y
50-59	Female	Black or African American	95	99.4	29.3321	224	204	4	0.88	329	N	N					y
50-59	Male	Other	93	97.6	27.9	2635	522	6.9	0.22	221	N	N	y	y			y
40-49	Male	Black or African American	91	99.5	47.9	898	414	15.3	0.77	852	N	N					y
50-59	Male	Other	90	98.2	29.3343	1636	216	32.6	0.27	327	N	N				y
70-79	Female	Black or African American	94	97.7	30.2	128	2616	1	1	711	N	N
20-29	Male	Black or African American	95	97.8	23.109	33	170	7	2.24	143	N	N
80-89	Female	White or Caucasian	94	98.4	17.2684	122	155	0.1	0.95	213	N	N
70-79	Female	Black or African American	97	97.7	25.8456	674	191	4.9	0.94	299	N	N	y			y	y	y
70-79	Female	White or Caucasian	96	99	30.0645	466	435	9.8	1.02	188	Y	N	y	y		y	y	y
50-59	Female	Black or African American	93	101.9	30.437	1912	6425	29.4	1.31	793	Y	N	y			y	y
70-79	Male	Other	95	97.5	29.346	846	281	10.1	0.24	416	N	N				y	y
50-59	Male	Black or African American	92	97.7	31.7591	1239	918	12.8	1.4	495	N	N					y
60-69	Female	Black or African American	89	97.5	22	451	543	6.8	1.08	463	N	N				y	y
50-59	Male	White or Caucasian	92	98.7	27.4951	388	923	14.6	1.45	360	N	N	y			y	y
50-59	Female	White or Caucasian	94	99.1	63.6	57	<150	9.4	1.25	239	Y	N	y				y
50-59	Male	Black or African American	99	95.4	31.0082	1481	932	6	0.45	667	Y	Y				y	y
30-39	Male	Other	94	103	45.4	190	<150	5	0.88	445	N	N				y	y
90-99	Male	White or Caucasian	95	98.9	20.6721	602	900	6.8		242	N	N					y
50-59	Female	Black or African American	91	98	25.85	275	1405	0.6	0.72	280	N	N					y
30-39	Female	Black or African American	95	103.7	44.9	27	502	6	1.39	198	N	N	y			y	y
60-69	Female	Black or African American	94	97.7	42.2	334	700	6.7	1.09	381	Y	N	y				y
60-69	Male	White or Caucasian	81	100.5	30.7	649	1068	20.4	0.62	646	Y	Y		y		y	y
40-49	Female	Other, White or Caucasian	100	98.8	26	713	1508	5.8	1.1	103	N	N				y	y
30-39	Male	Black or African American	93	98.2	39.1	512	685	14.3	1	377	Y	N		y		y	y
40-49	Female	Black or African American	90	102.2	27.6201	368	2371	19.9	0.98	406	N	N				y		y
60-69	Female	Black or African American	97	98.2	30.1063	897	442	4	1.2	254	N	N				y	y
20-29	Male	Black or African American	94	98.2	22.4662	276	951	1.5	2.94	288	N	N				y
80-89	Male	Black or African American	99	98.6	22.7707	4445	199	1	0.3	259	N	N		y		y	y
40-49	Male	White or Caucasian	96	99	34.5852	180	163	2.2	0.5	290	N	N					y
20-29	Male	Other	98	103	36.4	1485	427	12.6	1.21	394	N	N				y
50-59	Female	White or Caucasian	95	98.9	25.47	557	158	11.8	1.65	229	N	N
70-79	Male	White or Caucasian	95	98.2	29.1561	507	220	2.5	0.71	338	N	N					y
60-69	Male	Other	91	97.8	45.2	653	910	6.6	0.19	719	Y	N		y		y	y
80-89	Male	White or Caucasian	90	97.4	18.0603	1632	558	21.5	0.68	573	N	N	y
60-69	Female	White or Caucasian	91	97.5	45.3188	231	350	28.3	0.33	253	Y	N		y			y	y
30-39	Female	Other	96	98.3	38.3505	106	<150	15.8	1.08	249	N	N
40-49	Female	Other	95	98.5	28.6192	425	<150	7.6	0.87	274	N	N				y	y
80-89	Female	White or Caucasian	97	98.3	17.9		350	0.2	0.7	375	Y	N				y	y
30-39	Male	Black or African American	92	98.1	64.2774	107	627	0.3	0.99	247	Y	Y				y	y
70-79	Male	White or Caucasian	94	98.4	19.6	771	529	6.4	0.57	185	N	N
50-59	Male	Other	94	98.9	22.3626	424	756	22.2	0.52	299	N	N				y	y
60-69	Female	White or Caucasian	96	99.2	25.7446	1163	309	20	0.69	721	N	N					y
30-39	Male	White or Caucasian	96	97.9	28.1	550	<150	17.7	0.4	267	N	N				y	y
50-59	Female	Other	94	98.7	47	121	327	2.5	1.86	463	Y	N				y
70-79	Female	Other	92	97.7	23.9	1109	320	10.2	0.86	420	N	N	y				y	y
50-59	Female	White or Caucasian	93	100.2	26.7		357	10.7	0.68	225	N	N	y
90-99	Male	White or Caucasian	100	96.8	26.6	450	456	22.2	0.33	274	Y	N	y				y
60-69	Female	Black or African American	94	99.1	44.4	824	257	34.7	0.82	820	Y	Y				y
80-89	Male	White or Caucasian	94	99.3	22.8	772	912	4.2	0.54	628	N	N	y				y
20-29	Male	White or Caucasian	97	100	36.9	581	153	7.5	1.1	532	N	N
50-59	Male	Other	94	99.7	39.7638	1349	215	5.6	0.73	293	Y	Y				y
50-59	Male	Other	92	98.7	27.1	1396	<150	4.6	0.54	346	Y	Y				y	y
70-79	Male	White or Caucasian	90	98.6	27.6243	884	<150	1.2	1.12	204	N	N	y				y
30-39	Female	Black or African American	92	98.5	94.9119	18	533	3.4	1.81	386	Y	N		y		y	y
80-89	Female	White or Caucasian	95	97.8	23.3	745	688	20.1	0.36	382	N	N				y	y
70-79	Male	Other	93	98.1	28.3	2453	577	25.8	0.24	356	Y	N		y		y	y
90-99	Female	White or Caucasian	97	98.1	22.7027	200	369	6.5	1.93	252	N	N					y
40-49	Male	Black or African American	92	98.6	32.1	646	29151	2	1.3	>3600	Y	Y				y	y
80-89	Male	White or Caucasian	93	97.4	30.6525	1080	431	6	0.83	364	N	N	y				y
60-69	Female	Black or African American	95	100.1	23.2947	704	818	7	0.8	1141	N	N
50-59	Male	Other	92	97.5	30.8093	1127	293	4	0.46	300	Y	N	y			y	y
40-49	Female	Other	97	98	41.5641	69	<150	0.1	1.75	205	N	N				y
60-69	Female	Other	92	98.3	32.295	229	587	10.2	0.94	335	N	N					y
20-29	Male	Black or African American	93	99.8	35.5757	351	349	11.6	1.2	140	N	N
60-69	Male	Other	92	98.6	40.6258	734	468	1.3	0.84	441	Y	Y				y	y
40-49	Female	Asian	94	98.2	22.1403	167	244	4.1	0.35	220	Y	N				y
40-49	Female	Black or African American	95	98.2	32	82	328	1	0.81	288	N	N				y	y	y
80-89	Female	White or Caucasian	95	98.9	20.9	784	454		1.66	439	N	N
60-69	Male	White or Caucasian	72	98	38.2767	3884	355	10	0.83	375	Y	Y	y			y	y
20-29	Female	Other	98	98.5	33.1	50	469	5.3	1.14	300	N	N
60-69	Male	White or Caucasian	95	98.8	25.7	1396	534	11.2	0.53	489	N	N				y	y
70-79	Female	Black or African American	97	97.4	18.7526	678	581	3.3	1.09	465	N	N	y			y	y
60-69	Male	White or Caucasian	97	99.1	30.7	233	799	26.6	0.81	509	Y	Y		y		y
80-89	Female	White or Caucasian	94	99.1	30.1	280	323	6	0.17	352	N	N					y
